# Supplementary material for: 2-[2-(5-Bromo­thio­phen-2-yl)-4,5-diphenyl-1H-imidazol-1-yl]-3-phenyl­propan-1-ol
Source: Acta Crystallogr Sect E Struct Rep Online. 2013 Aug 3;69(Pt 9):o1379. doi: 10.1107/S1600536813021016 (PMC3884508; doi:10.1107/S1600536813021016)
Supplement: Supplementary file 1 [file e-69-o1379-sup1.cif]

##############################################################################
#                                                                            #
# This CIF contains the data in a paper accepted for publication in          #
# Acta Crystallographica Section E. It conforms to the requirements of       #
# Notes for Authors for Acta Crystallographica Section E, and has been       #
# peer reviewed under the auspices of the IUCr Commission on Journals.       #
#                                                                            #
# Full details of the Crystallographic Information File format               #
# are given in the paper "The Crystallographic Information File (CIF):       #
# a New Standard Archive File for Crystallography" by S. R. Hall, F. H.      #
# Allen and I. D. Brown [Acta Cryst. (1991), A47, 655-685].                  #
#                                                                            #
# The current version of the core CIF dictionary is obtainable from          #
# ftp://ftp.iucr.org/pub/cif_core.dic.                                       #
#                                                                            #
# Software is freely available for graphical display of the structure(s)     #
# in this CIF. For information consult the CIF software page                 #
# http://www.iucr.org/resources/cif/software.                                #
#                                                                            #
# This file may be used for bona fide research purposes within the           #
# scientific community so long as proper attribution is given to the journal # 
# article from which it was obtained.                                        #
#                                                                            #
##############################################################################
data_I
_audit_creation_method
;
Olex2 1.2
  (compiled Apr 23 2013 17:54:37, GUI svn.r4465)
;
_publ_contact_author_name     ' '
_publ_contact_author_address     ?
_publ_contact_author_email     ?
_publ_contact_author_phone     ?
_chemical_name_systematic
;\
2-[2-(5-Bromothiophen-2-yl)-4,5-diphenyl-1<i>H</i>-imidazol-1-yl]-3-\
phenylpropan-1-ol
;
_chemical_name_common     ?
_chemical_formula_moiety     'C28 H23 Br N2 O S'
_chemical_formula_sum     'C28 H23 Br N2 O S'
_chemical_formula_iupac     'C28 H23 Br N2 O S'
_chemical_formula_weight     515.45
_chemical_melting_point     ?
_symmetry_space_group_name_H-M     'P 21 21 21'
_symmetry_space_group_name_Hall     'P 2ac 2ab'
_space_group_crystal_system     orthorhombic
loop_
    _symmetry_equiv_pos_as_xyz
    'x, y, z'
    '-x+1/2, -y, z+1/2'
    'x+1/2, -y+1/2, -z'
    '-x, y+1/2, -z+1/2'
_cell_length_a     9.36677(18)
_cell_length_b     15.8434(3)
_cell_length_c     16.1452(3)
_cell_angle_alpha     90.00
_cell_angle_beta     90.00
_cell_angle_gamma     90.00
_cell_volume     2395.97(8)
_cell_formula_units_Z     4
_cell_measurement_reflns_used     4493
_cell_measurement_theta_min     3.8970
_cell_measurement_theta_max     72.3140
_cell_measurement_temperature     291(2)
_exptl_crystal_description     'block'
_exptl_crystal_colour     'colourless'
_exptl_crystal_size_max     0.3
_exptl_crystal_size_mid     0.28
_exptl_crystal_size_min     0.26
_exptl_crystal_density_diffrn     1.429
_exptl_crystal_density_meas     ?
_exptl_crystal_density_method     'not measured'
_exptl_crystal_F_000     1056
_exptl_absorpt_coefficient_mu     3.331
_exptl_absorpt_correction_type     multi-scan
_exptl_absorpt_process_details
;
(<i>CrysAlis PRO</i>; Agilent, 2011)
;
_exptl_absorpt_correction_T_min     0.85331
_exptl_absorpt_correction_T_max     1.00000
_exptl_special_details     ?
_diffrn_ambient_temperature     291.15
_diffrn_radiation_type     'Cu K\a'
_diffrn_radiation_wavelength     1.5418
_diffrn_radiation_monochromator     graphite
_diffrn_measurement_device_type     'Agilent Xcalibur (Eos, Gemini)'
_diffrn_measurement_method     '\w scans'
_diffrn_detector_area_resol_mean     16.2312
_diffrn_reflns_number     8866
_diffrn_reflns_av_R_equivalents     0.0187
_diffrn_reflns_theta_min     3.91
_diffrn_reflns_theta_max     67.08
_diffrn_reflns_theta_full     67.08
_diffrn_measured_fraction_theta_max     1.000
_diffrn_measured_fraction_theta_full     1.000
_diffrn_reflns_limit_h_min     -11
_diffrn_reflns_limit_h_max     7
_diffrn_reflns_limit_k_min     -18
_diffrn_reflns_limit_k_max     18
_diffrn_reflns_limit_l_min     -19
_diffrn_reflns_limit_l_max     19
_diffrn_standards_number     ?
_diffrn_standards_interval_count     ?
_diffrn_standards_interval_time     ?
_diffrn_standards_decay_%     ?
_refine_special_details
;
Refinement of <i>F</i>^2^ against ALL reflections. The weighted <i>R</i>-factor
<i>wR</i> and goodness of fit <i>S</i> are based on <i>F</i>^2^, conventional
<i>R</i>-factors <i>R</i> are based on <i>F</i>, with <i>F</i> set to zero for
negative <i>F</i>^2^. The threshold expression of <i>F</i>^2^ >
\s(<i>F</i>^2^) is used only for calculating <i>R</i>-factors(gt) <i>etc</i>.
and is not relevant to the choice of reflections for refinement.
<i>R</i>-factors based on <i>F</i>^2^ are statistically about twice as large
as those based on <i>F</i>, and <i>R</i>- factors based on ALL data will be
even larger.
;
_reflns_number_total     4264
_reflns_number_gt     4033
_reflns_threshold_expression     I>2sigma(I)
_refine_ls_structure_factor_coef     Fsqd
_refine_ls_matrix_type     full
_refine_ls_R_factor_all     0.0355
_refine_ls_R_factor_gt     0.0332
_refine_ls_wR_factor_gt     0.0828
_refine_ls_wR_factor_ref     0.0849
_refine_ls_goodness_of_fit_ref     1.033
_refine_ls_restrained_S_all     1.033
_refine_ls_number_reflns     4264
_refine_ls_number_parameters     302
_refine_ls_number_restraints     0
_refine_ls_hydrogen_treatment     mixed
_refine_ls_weighting_scheme     calc
_refine_ls_weighting_details
         'calc w=1/[\s^2^(Fo^2^)+(0.0429P)^2^+0.2535P] where P=(Fo^2^+2Fc^2^)/3'
_atom_sites_solution_hydrogens     geom
_atom_sites_solution_primary     direct
_atom_sites_solution_secondary     difmap
_refine_ls_shift/su_max     0.001
_refine_ls_shift/su_mean     0.000
_refine_diff_density_max     0.220
_refine_diff_density_min     -0.436
_refine_ls_extinction_method     none
_refine_ls_extinction_coef     ?
_refine_ls_abs_structure_details
;
Flack (1983); 1834 Friedel pairs
;
_refine_ls_abs_structure_Flack     -0.004(16)
loop_
    _atom_type_symbol
    _atom_type_description
    _atom_type_scat_dispersion_real
    _atom_type_scat_dispersion_imag
    _atom_type_scat_source
    'C' 'C' 0.0181 0.0091
                         'International Tables Vol C Tables 4.2.6.8 and 6.1.1.4'
    'H' 'H' 0.0000 0.0000
                         'International Tables Vol C Tables 4.2.6.8 and 6.1.1.4'
    'Br' 'Br' -0.6763 1.2805
                         'International Tables Vol C Tables 4.2.6.8 and 6.1.1.4'
    'N' 'N' 0.0311 0.0180
                         'International Tables Vol C Tables 4.2.6.8 and 6.1.1.4'
    'O' 'O' 0.0492 0.0322
                         'International Tables Vol C Tables 4.2.6.8 and 6.1.1.4'
    'S' 'S' 0.3331 0.5567
                         'International Tables Vol C Tables 4.2.6.8 and 6.1.1.4'
_computing_data_collection
;
<i>CrysAlis PRO</i> (Agilent, 2011)
;
_computing_cell_refinement
;
<i>CrysAlis PRO</i> (Agilent, 2011)
;
_computing_data_reduction
;
<i>CrysAlis PRO</i> (Agilent, 2011)
;
_computing_structure_solution
;
<i>SHELXS97</i> (Sheldrick, 2008)
;
_computing_structure_refinement
;
<i>SHELXL97</i> (Sheldrick, 2008)
;
_computing_molecular_graphics
;
<i>OLEX2</i> (Dolomanov <i>et al.</i>, 2009)
;
_computing_publication_material
;
<i>OLEX2</i> (Dolomanov <i>et al.</i>, 2009)
;
loop_
    _atom_site_type_symbol
    _atom_site_label
    _atom_site_fract_x
    _atom_site_fract_y
    _atom_site_fract_z
    _atom_site_U_iso_or_equiv
    _atom_site_adp_type
    _atom_site_calc_flag
    _atom_site_refinement_flags
    _atom_site_occupancy
    _atom_site_symmetry_multiplicity
    _atom_site_disorder_assembly
    _atom_site_disorder_group
    Br Br1 0.26010(5) 0.97884(3) 0.26215(3) 0.08774(14) Uani d . 1 1 . .
    S S1 0.29866(8) 0.83956(5) 0.39570(5) 0.06109(18) Uani d . 1 1 . .
    O O1 0.5090(3) 0.60857(15) 0.42808(18) 0.0755(7) Uani d . 1 1 . .
    H H1 0.537(4) 0.658(3) 0.428(3) 0.093(14) Uiso d . 1 1 . .
    N N1 0.1628(2) 0.73730(13) 0.56318(13) 0.0467(4) Uani d . 1 1 . .
    N N2 0.2202(2) 0.62572(12) 0.48784(12) 0.0422(4) Uani d . 1 1 . .
    C C1 0.1975(3) 0.75939(19) 0.74105(18) 0.0607(6) Uani d . 1 1 . .
    H H1A 0.2348 0.8022 0.7082 0.073 Uiso calc R 1 1 . .
    C C2 0.1762(4) 0.7731(2) 0.8247(2) 0.0731(9) Uani d . 1 1 . .
    H H2 0.2011 0.8246 0.8481 0.088 Uiso calc R 1 1 . .
    C C3 0.1178(4) 0.7098(2) 0.87404(18) 0.0737(9) Uani d . 1 1 . .
    H H3 0.1026 0.7192 0.9302 0.088 Uiso calc R 1 1 . .
    C C4 0.0831(4) 0.6345(2) 0.83955(19) 0.0667(8) Uani d . 1 1 . .
    H H4 0.0435 0.5923 0.8723 0.080 Uiso calc R 1 1 . .
    C C5 0.1059(3) 0.61977(17) 0.75615(17) 0.0561(6) Uani d . 1 1 . .
    H H5 0.0825 0.5675 0.7337 0.067 Uiso calc R 1 1 . .
    C C6 0.1632(3) 0.68165(16) 0.70573(15) 0.0464(5) Uani d . 1 1 . .
    C C7 0.1817(2) 0.67005(15) 0.61521(14) 0.0429(5) Uani d . 1 1 . .
    C C8 0.2177(2) 0.59945(14) 0.57013(14) 0.0412(5) Uani d . 1 1 . .
    C C9 0.2546(3) 0.51201(13) 0.59565(14) 0.0445(5) Uani d . 1 1 . .
    C C10 0.3964(3) 0.48806(18) 0.6020(2) 0.0628(7) Uani d . 1 1 . .
    H H10 0.4682 0.5264 0.5892 0.075 Uiso calc R 1 1 . .
    C C11 0.4316(5) 0.4072(2) 0.6272(3) 0.0819(11) Uani d . 1 1 . .
    H H11 0.5269 0.3913 0.6313 0.098 Uiso calc R 1 1 . .
    C C12 0.3253(5) 0.3500(2) 0.6463(2) 0.0811(11) Uani d . 1 1 . .
    H H12 0.3488 0.2959 0.6641 0.097 Uiso calc R 1 1 . .
    C C13 0.1856(5) 0.3734(2) 0.6388(2) 0.0772(10) Uani d . 1 1 . .
    H H13 0.1139 0.3348 0.6512 0.093 Uiso calc R 1 1 . .
    C C14 0.1495(3) 0.45393(19) 0.61287(19) 0.0601(7) Uani d . 1 1 . .
    H H14 0.0539 0.4688 0.6071 0.072 Uiso calc R 1 1 . .
    C C15 0.0418(3) 0.41288(18) 0.4051(2) 0.0625(7) Uani d . 1 1 . .
    H H15 0.1258 0.3886 0.3856 0.075 Uiso calc R 1 1 . .
    C C16 -0.0611(4) 0.3619(2) 0.4394(2) 0.0754(9) Uani d . 1 1 . .
    H H16 -0.0465 0.3040 0.4427 0.091 Uiso calc R 1 1 . .
    C C17 -0.1868(4) 0.3970(3) 0.4690(2) 0.0799(10) Uani d . 1 1 . .
    H H17 -0.2571 0.3627 0.4919 0.096 Uiso calc R 1 1 . .
    C C18 -0.2062(4) 0.4825(3) 0.4643(2) 0.0789(9) Uani d . 1 1 . .
    H H18 -0.2897 0.5067 0.4845 0.095 Uiso calc R 1 1 . .
    C C19 -0.1017(3) 0.5331(2) 0.42947(19) 0.0636(7) Uani d . 1 1 . .
    H H19 -0.1162 0.5911 0.4267 0.076 Uiso calc R 1 1 . .
    C C20 0.0242(3) 0.49927(17) 0.39859(16) 0.0512(6) Uani d . 1 1 . .
    C C21 0.1378(3) 0.55276(18) 0.35912(15) 0.0514(6) Uani d . 1 1 . .
    H H21A 0.0956 0.6056 0.3412 0.062 Uiso calc R 1 1 . .
    H H21B 0.1737 0.5240 0.3104 0.062 Uiso calc R 1 1 . .
    C C22 0.2629(3) 0.57177(13) 0.41736(14) 0.0440(5) Uani d . 1 1 . .
    H H22 0.2925 0.5176 0.4410 0.053 Uiso calc R 1 1 . .
    C C23 0.3935(3) 0.60763(16) 0.37267(17) 0.0515(6) Uani d . 1 1 . .
    H H23A 0.4164 0.5730 0.3250 0.062 Uiso calc R 1 1 . .
    H H23B 0.3736 0.6645 0.3535 0.062 Uiso calc R 1 1 . .
    C C24 0.1849(3) 0.70913(15) 0.48779(15) 0.0440(5) Uani d . 1 1 . .
    C C25 0.1707(3) 0.76397(15) 0.41474(15) 0.0479(5) Uani d . 1 1 . .
    C C26 0.0587(4) 0.7737(2) 0.3627(2) 0.0661(8) Uani d . 1 1 . .
    H H26 -0.0214 0.7391 0.3639 0.079 Uiso calc R 1 1 . .
    C C27 0.0743(4) 0.8412(2) 0.3063(2) 0.0672(8) Uani d . 1 1 . .
    H H27 0.0069 0.8558 0.2665 0.081 Uiso calc R 1 1 . .
    C C28 0.1975(3) 0.88144(18) 0.31747(17) 0.0582(7) Uani d . 1 1 . .
loop_
    _atom_site_aniso_label
    _atom_site_aniso_U_11
    _atom_site_aniso_U_22
    _atom_site_aniso_U_33
    _atom_site_aniso_U_12
    _atom_site_aniso_U_13
    _atom_site_aniso_U_23
    Br1 0.0876(2) 0.0822(2) 0.0934(3) 0.00601(19) 0.0010(2) 0.04352(19)
    S1 0.0579(4) 0.0608(4) 0.0646(4) -0.0061(3) -0.0146(3) 0.0179(3)
    O1 0.0605(12) 0.0598(12) 0.1062(19) -0.0204(10) -0.0170(12) 0.0204(13)
    N1 0.0503(11) 0.0417(10) 0.0482(10) 0.0091(9) 0.0002(9) -0.0031(8)
    N2 0.0445(10) 0.0396(9) 0.0424(9) 0.0005(8) -0.0027(8) -0.0058(7)
    C1 0.0658(15) 0.0574(14) 0.0588(15) 0.0018(13) 0.0066(13) -0.0128(13)
    C2 0.082(2) 0.0712(19) 0.0659(18) 0.0060(17) 0.0016(16) -0.0252(16)
    C3 0.089(2) 0.086(2) 0.0468(14) 0.0267(19) 0.0031(15) -0.0161(15)
    C4 0.081(2) 0.0697(19) 0.0492(15) 0.0164(16) 0.0028(15) 0.0049(14)
    C5 0.0658(15) 0.0532(14) 0.0493(14) 0.0095(12) 0.0009(13) -0.0003(12)
    C6 0.0430(12) 0.0497(13) 0.0465(12) 0.0116(10) -0.0045(10) -0.0066(10)
    C7 0.0429(11) 0.0438(11) 0.0419(11) 0.0059(10) 0.0007(9) -0.0027(10)
    C8 0.0394(12) 0.0403(10) 0.0438(11) -0.0012(9) -0.0037(9) -0.0025(9)
    C9 0.0522(12) 0.0398(10) 0.0416(10) 0.0021(10) -0.0035(10) -0.0058(8)
    C10 0.0583(16) 0.0536(15) 0.0765(18) 0.0071(13) -0.0085(15) -0.0030(15)
    C11 0.085(2) 0.070(2) 0.092(3) 0.0318(19) -0.016(2) -0.0027(19)
    C12 0.135(3) 0.0417(14) 0.0667(19) 0.0170(19) -0.007(2) 0.0008(14)
    C13 0.112(3) 0.0451(15) 0.074(2) -0.0154(17) 0.003(2) 0.0015(14)
    C14 0.0639(17) 0.0530(14) 0.0633(16) -0.0069(13) 0.0005(14) -0.0037(13)
    C15 0.0645(17) 0.0576(16) 0.0654(17) -0.0092(13) -0.0040(14) -0.0081(14)
    C16 0.093(2) 0.0605(18) 0.073(2) -0.0212(17) -0.0041(19) 0.0017(15)
    C17 0.075(2) 0.099(3) 0.0658(19) -0.035(2) -0.0058(17) 0.0093(18)
    C18 0.0549(17) 0.110(3) 0.0721(19) -0.0020(18) 0.0054(14) 0.0033(19)
    C19 0.0636(17) 0.0641(17) 0.0633(16) 0.0032(14) -0.0007(14) -0.0025(14)
    C20 0.0532(14) 0.0564(14) 0.0441(12) -0.0059(11) -0.0097(11) -0.0081(11)
    C21 0.0592(15) 0.0526(14) 0.0426(12) -0.0050(12) -0.0050(11) -0.0059(11)
    C22 0.0501(12) 0.0370(9) 0.0451(11) -0.0024(10) 0.0006(11) -0.0057(8)
    C23 0.0566(15) 0.0424(12) 0.0556(14) -0.0028(11) 0.0051(12) -0.0070(11)
    C24 0.0435(12) 0.0419(11) 0.0466(12) 0.0026(10) -0.0036(10) -0.0005(10)
    C25 0.0509(13) 0.0442(12) 0.0486(12) 0.0049(10) -0.0007(11) -0.0029(10)
    C26 0.0626(17) 0.0566(15) 0.079(2) -0.0013(13) -0.0202(16) 0.0057(15)
    C27 0.0716(19) 0.0643(17) 0.0658(18) 0.0079(16) -0.0233(15) 0.0063(15)
    C28 0.0672(17) 0.0532(14) 0.0544(14) 0.0103(13) -0.0025(13) 0.0117(12)
_geom_special_details
;
All e.s.d.'s (except the e.s.d. in the dihedral angle between two l.s. planes)
are estimated using the full covariance matrix. The cell e.s.d.'s are taken
into account individually in the estimation of e.s.d.'s in distances, angles
and torsion angles; correlations between e.s.d.'s in cell parameters are only
used when they are defined by crystal symmetry. An approximate (isotropic)
treatment of cell e.s.d.'s is used for estimating e.s.d.'s involving l.s.
planes.
;
loop_
    _geom_bond_atom_site_label_1
    _geom_bond_atom_site_label_2
    _geom_bond_site_symmetry_2
    _geom_bond_distance
    _geom_bond_publ_flag
    Br1 C28 . 1.877(3) ?
    S1 C25 . 1.722(3) ?
    S1 C28 . 1.713(3) ?
    O1 H1 . 0.83(4) ?
    O1 C23 . 1.404(4) ?
    N1 C7 . 1.368(3) ?
    N1 C24 . 1.313(3) ?
    N2 C8 . 1.392(3) ?
    N2 C22 . 1.478(3) ?
    N2 C24 . 1.362(3) ?
    C1 H1A . 0.9300 ?
    C1 C2 . 1.383(4) ?
    C1 C6 . 1.395(4) ?
    C2 H2 . 0.9300 ?
    C2 C3 . 1.392(5) ?
    C3 H3 . 0.9300 ?
    C3 C4 . 1.357(5) ?
    C4 H4 . 0.9300 ?
    C4 C5 . 1.383(4) ?
    C5 H5 . 0.9300 ?
    C5 C6 . 1.382(4) ?
    C6 C7 . 1.483(3) ?
    C7 C8 . 1.377(3) ?
    C8 C9 . 1.486(3) ?
    C9 C10 . 1.385(4) ?
    C9 C14 . 1.376(4) ?
    C10 H10 . 0.9300 ?
    C10 C11 . 1.385(4) ?
    C11 H11 . 0.9300 ?
    C11 C12 . 1.381(6) ?
    C12 H12 . 0.9300 ?
    C12 C13 . 1.366(6) ?
    C13 H13 . 0.9300 ?
    C13 C14 . 1.385(5) ?
    C14 H14 . 0.9300 ?
    C15 H15 . 0.9300 ?
    C15 C16 . 1.374(5) ?
    C15 C20 . 1.383(4) ?
    C16 H16 . 0.9300 ?
    C16 C17 . 1.386(6) ?
    C17 H17 . 0.9300 ?
    C17 C18 . 1.370(5) ?
    C18 H18 . 0.9300 ?
    C18 C19 . 1.383(5) ?
    C19 H19 . 0.9300 ?
    C19 C20 . 1.388(4) ?
    C20 C21 . 1.502(4) ?
    C21 H21A . 0.9700 ?
    C21 H21B . 0.9700 ?
    C21 C22 . 1.532(3) ?
    C22 H22 . 0.9800 ?
    C22 C23 . 1.530(4) ?
    C23 H23A . 0.9700 ?
    C23 H23B . 0.9700 ?
    C24 C25 . 1.471(3) ?
    C25 C26 . 1.352(4) ?
    C26 H26 . 0.9300 ?
    C26 C27 . 1.412(4) ?
    C27 H27 . 0.9300 ?
    C27 C28 . 1.331(5) ?
loop_
    _geom_angle_atom_site_label_1
    _geom_angle_atom_site_label_2
    _geom_angle_atom_site_label_3
    _geom_angle_site_symmetry_1
    _geom_angle_site_symmetry_3
    _geom_angle
    _geom_angle_publ_flag
    C28 S1 C25 . . 90.92(14) ?
    C23 O1 H1 . . 105(3) ?
    C24 N1 C7 . . 106.5(2) ?
    C8 N2 C22 . . 124.47(19) ?
    C24 N2 C8 . . 106.65(19) ?
    C24 N2 C22 . . 128.8(2) ?
    C2 C1 H1A . . 119.8 ?
    C2 C1 C6 . . 120.3(3) ?
    C6 C1 H1A . . 119.8 ?
    C1 C2 H2 . . 119.9 ?
    C1 C2 C3 . . 120.2(3) ?
    C3 C2 H2 . . 119.9 ?
    C2 C3 H3 . . 120.2 ?
    C4 C3 C2 . . 119.5(3) ?
    C4 C3 H3 . . 120.2 ?
    C3 C4 H4 . . 119.6 ?
    C3 C4 C5 . . 120.7(3) ?
    C5 C4 H4 . . 119.6 ?
    C4 C5 H5 . . 119.6 ?
    C6 C5 C4 . . 120.9(3) ?
    C6 C5 H5 . . 119.6 ?
    C1 C6 C7 . . 119.0(3) ?
    C5 C6 C1 . . 118.4(3) ?
    C5 C6 C7 . . 122.5(2) ?
    N1 C7 C6 . . 119.6(2) ?
    N1 C7 C8 . . 109.9(2) ?
    C8 C7 C6 . . 130.6(2) ?
    N2 C8 C9 . . 122.65(19) ?
    C7 C8 N2 . . 105.4(2) ?
    C7 C8 C9 . . 131.9(2) ?
    C10 C9 C8 . . 119.9(2) ?
    C14 C9 C8 . . 120.9(2) ?
    C14 C9 C10 . . 119.2(3) ?
    C9 C10 H10 . . 119.9 ?
    C11 C10 C9 . . 120.2(3) ?
    C11 C10 H10 . . 119.9 ?
    C10 C11 H11 . . 120.0 ?
    C12 C11 C10 . . 120.1(3) ?
    C12 C11 H11 . . 120.0 ?
    C11 C12 H12 . . 120.2 ?
    C13 C12 C11 . . 119.5(3) ?
    C13 C12 H12 . . 120.2 ?
    C12 C13 H13 . . 119.6 ?
    C12 C13 C14 . . 120.7(3) ?
    C14 C13 H13 . . 119.6 ?
    C9 C14 C13 . . 120.2(3) ?
    C9 C14 H14 . . 119.9 ?
    C13 C14 H14 . . 119.9 ?
    C16 C15 H15 . . 119.1 ?
    C16 C15 C20 . . 121.9(3) ?
    C20 C15 H15 . . 119.1 ?
    C15 C16 H16 . . 120.0 ?
    C15 C16 C17 . . 120.0(3) ?
    C17 C16 H16 . . 120.0 ?
    C16 C17 H17 . . 120.4 ?
    C18 C17 C16 . . 119.3(3) ?
    C18 C17 H17 . . 120.4 ?
    C17 C18 H18 . . 119.9 ?
    C17 C18 C19 . . 120.1(3) ?
    C19 C18 H18 . . 119.9 ?
    C18 C19 H19 . . 119.2 ?
    C18 C19 C20 . . 121.6(3) ?
    C20 C19 H19 . . 119.2 ?
    C15 C20 C19 . . 117.2(3) ?
    C15 C20 C21 . . 120.4(3) ?
    C19 C20 C21 . . 122.5(3) ?
    C20 C21 H21A . . 109.0 ?
    C20 C21 H21B . . 109.0 ?
    C20 C21 C22 . . 113.1(2) ?
    H21A C21 H21B . . 107.8 ?
    C22 C21 H21A . . 109.0 ?
    C22 C21 H21B . . 109.0 ?
    N2 C22 C21 . . 112.3(2) ?
    N2 C22 H22 . . 106.5 ?
    N2 C22 C23 . . 111.38(19) ?
    C21 C22 H22 . . 106.5 ?
    C23 C22 C21 . . 113.3(2) ?
    C23 C22 H22 . . 106.5 ?
    O1 C23 C22 . . 108.6(2) ?
    O1 C23 H23A . . 110.0 ?
    O1 C23 H23B . . 110.0 ?
    C22 C23 H23A . . 110.0 ?
    C22 C23 H23B . . 110.0 ?
    H23A C23 H23B . . 108.3 ?
    N1 C24 N2 . . 111.6(2) ?
    N1 C24 C25 . . 121.9(2) ?
    N2 C24 C25 . . 126.5(2) ?
    C24 C25 S1 . . 119.39(19) ?
    C26 C25 S1 . . 110.4(2) ?
    C26 C25 C24 . . 129.5(3) ?
    C25 C26 H26 . . 123.0 ?
    C25 C26 C27 . . 114.0(3) ?
    C27 C26 H26 . . 123.0 ?
    C26 C27 H27 . . 124.3 ?
    C28 C27 C26 . . 111.4(3) ?
    C28 C27 H27 . . 124.3 ?
    S1 C28 Br1 . . 119.80(18) ?
    C27 C28 Br1 . . 126.9(2) ?
    C27 C28 S1 . . 113.2(2) ?
loop_
    _geom_torsion_atom_site_label_1
    _geom_torsion_atom_site_label_2
    _geom_torsion_atom_site_label_3
    _geom_torsion_atom_site_label_4
    _geom_torsion_site_symmetry_1
    _geom_torsion_site_symmetry_2
    _geom_torsion_site_symmetry_3
    _geom_torsion_site_symmetry_4
    _geom_torsion
    _geom_torsion_publ_flag
    S1 C25 C26 C27 . . . . 0.6(4) ?
    N1 C7 C8 N2 . . . . -0.1(3) ?
    N1 C7 C8 C9 . . . . 177.5(2) ?
    N1 C24 C25 S1 . . . . 72.7(3) ?
    N1 C24 C25 C26 . . . . -96.9(4) ?
    N2 C8 C9 C10 . . . . 79.5(3) ?
    N2 C8 C9 C14 . . . . -100.2(3) ?
    N2 C22 C23 O1 . . . . 62.7(3) ?
    N2 C24 C25 S1 . . . . -107.7(3) ?
    N2 C24 C25 C26 . . . . 82.7(4) ?
    C1 C2 C3 C4 . . . . 0.6(6) ?
    C1 C6 C7 N1 . . . . -31.8(4) ?
    C1 C6 C7 C8 . . . . 147.7(3) ?
    C2 C1 C6 C5 . . . . 1.0(4) ?
    C2 C1 C6 C7 . . . . 177.5(3) ?
    C2 C3 C4 C5 . . . . 0.4(5) ?
    C3 C4 C5 C6 . . . . -0.7(5) ?
    C4 C5 C6 C1 . . . . 0.0(4) ?
    C4 C5 C6 C7 . . . . -176.4(3) ?
    C5 C6 C7 N1 . . . . 144.6(3) ?
    C5 C6 C7 C8 . . . . -35.8(4) ?
    C6 C1 C2 C3 . . . . -1.3(5) ?
    C6 C7 C8 N2 . . . . -179.6(2) ?
    C6 C7 C8 C9 . . . . -2.1(5) ?
    C7 N1 C24 N2 . . . . -1.0(3) ?
    C7 N1 C24 C25 . . . . 178.6(2) ?
    C7 C8 C9 C10 . . . . -97.7(3) ?
    C7 C8 C9 C14 . . . . 82.6(3) ?
    C8 N2 C22 C21 . . . . 113.1(2) ?
    C8 N2 C22 C23 . . . . -118.7(2) ?
    C8 N2 C24 N1 . . . . 1.0(3) ?
    C8 N2 C24 C25 . . . . -178.6(2) ?
    C8 C9 C10 C11 . . . . 178.8(3) ?
    C8 C9 C14 C13 . . . . -178.2(3) ?
    C9 C10 C11 C12 . . . . -0.1(6) ?
    C10 C9 C14 C13 . . . . 2.1(4) ?
    C10 C11 C12 C13 . . . . 1.0(6) ?
    C11 C12 C13 C14 . . . . -0.5(6) ?
    C12 C13 C14 C9 . . . . -1.1(5) ?
    C14 C9 C10 C11 . . . . -1.5(5) ?
    C15 C16 C17 C18 . . . . -0.5(5) ?
    C15 C20 C21 C22 . . . . -79.7(3) ?
    C16 C15 C20 C19 . . . . 0.9(5) ?
    C16 C15 C20 C21 . . . . -178.7(3) ?
    C16 C17 C18 C19 . . . . 0.6(5) ?
    C17 C18 C19 C20 . . . . 0.1(5) ?
    C18 C19 C20 C15 . . . . -0.9(4) ?
    C18 C19 C20 C21 . . . . 178.8(3) ?
    C19 C20 C21 C22 . . . . 100.6(3) ?
    C20 C15 C16 C17 . . . . -0.3(5) ?
    C20 C21 C22 N2 . . . . -66.4(3) ?
    C20 C21 C22 C23 . . . . 166.3(2) ?
    C21 C22 C23 O1 . . . . -169.6(2) ?
    C22 N2 C8 C7 . . . . 176.0(2) ?
    C22 N2 C8 C9 . . . . -1.8(4) ?
    C22 N2 C24 N1 . . . . -175.4(2) ?
    C22 N2 C24 C25 . . . . 5.0(4) ?
    C24 N1 C7 C6 . . . . -179.7(2) ?
    C24 N1 C7 C8 . . . . 0.6(3) ?
    C24 N2 C8 C7 . . . . -0.5(3) ?
    C24 N2 C8 C9 . . . . -178.3(2) ?
    C24 N2 C22 C21 . . . . -71.2(3) ?
    C24 N2 C22 C23 . . . . 57.1(3) ?
    C24 C25 C26 C27 . . . . 170.9(3) ?
    C25 S1 C28 Br1 . . . . 176.47(18) ?
    C25 S1 C28 C27 . . . . 0.2(3) ?
    C25 C26 C27 C28 . . . . -0.4(4) ?
    C26 C27 C28 Br1 . . . . -175.9(2) ?
    C26 C27 C28 S1 . . . . 0.1(4) ?
    C28 S1 C25 C24 . . . . -171.9(2) ?
    C28 S1 C25 C26 . . . . -0.5(2) ?
loop_
    _geom_hbond_atom_site_label_D
    _geom_hbond_atom_site_label_H
    _geom_hbond_atom_site_label_A
    _geom_hbond_site_symmetry_A
    _geom_hbond_distance_DH
    _geom_hbond_distance_HA
    _geom_hbond_distance_DA
    _geom_hbond_angle_DHA
    O1 H1 N1 3_566 0.83(4) 2.04(4) 2.838(3) 162(4)
data_global
_journal_data_validation_number     ?
_journal_date_recd_electronic     2013-06-29
_journal_date_accepted     2013-07-28
_journal_name_full     'Acta Crystallographica, Section E'
_journal_year     2013
_journal_volume     69
_journal_issue      9
_journal_page_first     o1379
_journal_page_last     o1379
_journal_paper_category     QO
_journal_paper_doi     10.1107/S1600536813021016
_journal_coeditor_code     RZ5079
_publ_contact_author_name     'Prof. Pu Mao'
_publ_contact_author_address
;
School of Chemistry and Chemical engineering
Henan University of Technology
Zhengzhou 450001
People's Republic of China
;
_publ_contact_author_email     henangongda@yahoo.com
_publ_contact_author_fax     '0086 371 67756718'
_publ_contact_author_phone     '0086 371 67756712'
_publ_section_title
;\
2-[2-(5-Bromothiophen-2-yl)-4,5-diphenyl-1<i>H</i>-imidazol-1-yl]-3-\
phenylpropan-1-ol
;
loop_
    _publ_author_name
    _publ_author_address
    'Gao, Jie'
;
School of Chemistry and Chemical Engineering
Henan University of Technology
Zhengzhou 450001
People's Republic of China
;
    'Yang, Liangru'
;
School of Chemistry and Chemical Engineering
Henan University of Technology
Zhengzhou 450001
People's Republic of China
;
    'Mai, Wenpeng'
;
School of Chemistry and Chemical Engineering
Henan University of Technology
Zhengzhou 450001
People's Republic of China
;
    'Yuan, Jinwei'
;
School of Chemistry and Chemical Engineering
Henan University of Technology
Zhengzhou 450001
People's Republic of China
;
    'Mao, Pu'
;
School of Chemistry and Chemical Engineering
Henan University of Technology
Zhengzhou 450001
People's Republic of China
;
