# Supplementary material for: 2-[2-(5-Bromo­thio­phen-2-yl)-4,5-diphenyl-1H-imidazol-1-yl]-3-phenyl­propan-1-ol
Source: Acta Crystallogr Sect E Struct Rep Online. 2013 Aug 3;69(Pt 9):o1379. doi: 10.1107/S1600536813021016 (PMC3884508; doi:10.1107/S1600536813021016)
Supplement: Supplementary file 2 [file e-69-o1379-Isup2.hkl]

# 
# h,k,l, Fc-squared, Fo-squared, sigma(Fo-squared) and status flag 
# 
data_I
_shelx_title ' I in P212121' 
_shelx_refln_list_code          4 
_shelx_F_calc_maximum      241.69 
_exptl_crystal_F_000      1056.00 
_reflns_d_resolution_high  0.8370 
 
loop_ 
 _symmetry_equiv_pos_as_xyz 
 'x, y, z' 
 '-x+1/2, -y, z+1/2' 
 'x+1/2, -y+1/2, -z' 
 '-x, y+1/2, -z+1/2' 
 
_cell_length_a     9.3668 
_cell_length_b    15.8434 
_cell_length_c    16.1452 
_cell_angle_alpha  90.000 
_cell_angle_beta   90.000 
_cell_angle_gamma  90.000 
 
_shelx_F_squared_multiplier     1.000 
 
loop_ 
 _refln_index_h 
 _refln_index_k 
 _refln_index_l 
 _refln_F_squared_calc 
 _refln_F_squared_meas 
 _refln_F_squared_sigma 
 _refln_observed_status 
   2   0   0    58413.31    45867.55    383.74 o 
   4   0   0     4546.15     4429.51     49.41 o 
   6   0   0      465.23      413.43     35.96 o 
   8   0   0       37.52       39.12      6.28 o 
  10   0   0       36.31       28.36      3.56 o 
   1   1   0      235.14      249.93      5.85 o 
   2   1   0    30297.45    27669.87     96.02 o 
   3   1   0    18314.42    17624.96     47.66 o 
   4   1   0      822.49      930.29     19.68 o 
   5   1   0     2721.03     2655.81     56.92 o 
   6   1   0      132.32      124.25     14.33 o 
   7   1   0      128.68      123.88     22.58 o 
   8   1   0      131.72      126.00      6.11 o 
   9   1   0       18.07       17.01      5.47 o 
  10   1   0      143.52      126.21      6.91 o 
   0   2   0    11061.46    10079.99    140.88 o 
   1   2   0      139.91      147.33      6.47 o 
   2   2   0     3037.58     2885.13     24.13 o 
   3   2   0     7812.41     7936.55     32.63 o 
   4   2   0     9331.95     9644.41     64.14 o 
   5   2   0       75.68       66.43      8.01 o 
   6   2   0     5653.90     5103.48    126.88 o 
   7   2   0      426.77      381.76     38.18 o 
   8   2   0     2227.36     2242.46     25.06 o 
   9   2   0       65.54       79.34      5.09 o 
  10   2   0       78.09       84.39      4.83 o 
  11   2   0        0.45        3.26      2.34 o 
   1   3   0    10833.75    10278.16     64.53 o 
   2   3   0     3551.64     3886.23     28.06 o 
   3   3   0     4682.59     4732.39     29.05 o 
   4   3   0     1245.26     1352.72     29.02 o 
   5   3   0      177.61      110.62     12.42 o 
   6   3   0        0.23        6.56      8.73 o 
   7   3   0     1147.53     1077.60     64.75 o 
   8   3   0      120.60      107.85      5.61 o 
   9   3   0       65.41       70.07      4.82 o 
  10   3   0       34.36       31.81      3.15 o 
  11   3   0       35.21       46.75      5.01 o 
   0   4   0      138.24      153.01     15.31 o 
   1   4   0      252.24      256.11      9.81 o 
   2   4   0     8179.30     7915.35     35.74 o 
   3   4   0     3055.34     2988.41     30.30 o 
   4   4   0     1033.77      998.21     32.09 o 
   5   4   0     1911.68     2080.52     54.33 o 
   6   4   0      261.73      234.92     28.34 o 
   7   4   0       11.56       14.81      7.75 o 
   8   4   0      438.62      416.61     10.85 o 
   9   4   0       14.37       14.85      3.09 o 
  10   4   0      269.38      280.67     11.82 o 
   1   5   0    10475.93    10586.30     55.27 o 
   2   5   0       20.53       18.17      2.12 o 
   3   5   0     2628.15     2566.98     42.24 o 
   4   5   0     2007.30     2154.53     49.43 o 
   5   5   0     3794.39     3725.62     58.71 o 
   6   5   0       29.07       22.16      7.67 o 
   7   5   0      811.90      796.54     13.93 o 
   8   5   0       35.90       34.19      3.45 o 
   9   5   0        0.10        0.63      1.97 o 
  10   5   0       10.94       12.23      2.90 o 
   0   6   0     4657.09     4385.75     63.72 o 
   1   6   0     1097.10     1100.06     20.78 o 
   2   6   0     6102.50     6091.30     67.61 o 
   3   6   0       82.94      105.10      8.50 o 
   4   6   0     1710.10     1778.80     39.55 o 
   5   6   0        0.22       -3.96      4.40 o 
   6   6   0      527.55      521.06     32.06 o 
   7   6   0      194.14      175.99      6.80 o 
   8   6   0       17.37       10.87      2.26 o 
   9   6   0        0.06        1.01      2.32 o 
  10   6   0       16.11       15.79      2.73 o 
   1   7   0     3695.52     3657.86     45.22 o 
   2   7   0     1943.12     2197.27     70.07 o 
   3   7   0     1478.37     1517.47     29.66 o 
   4   7   0     1233.81     1366.29     36.26 o 
   5   7   0      385.84      351.33     20.36 o 
   6   7   0     1048.03     1093.92     47.51 o 
   7   7   0       27.76       20.43      5.50 o 
   8   7   0      223.88      222.67     16.49 o 
   9   7   0        0.18        6.13      2.51 o 
  10   7   0       21.03       30.03      3.26 o 
   0   8   0    12874.69    13853.66    124.31 o 
   1   8   0      744.34      764.10     18.58 o 
   2   8   0      879.47      962.00     40.24 o 
   3   8   0     1033.71     1083.72     32.44 o 
   4   8   0      917.39      910.17     40.15 o 
   5   8   0      991.72     1007.64     56.27 o 
   6   8   0      229.30      241.87     32.73 o 
   7   8   0      118.63      115.01      6.18 o 
   8   8   0       27.80       33.99      4.24 o 
   9   8   0       39.18       39.09      6.86 o 
  10   8   0       21.24       20.02      4.10 o 
   1   9   0        0.44        0.64      5.19 o 
   2   9   0       69.03       80.55     11.66 o 
   3   9   0      467.97      370.59     25.92 o 
   4   9   0      156.10      168.12     18.97 o 
   5   9   0       73.44       85.65     11.47 o 
   6   9   0       72.46       75.72      5.64 o 
   7   9   0       66.06       65.94      4.59 o 
   8   9   0       34.46       28.21      3.64 o 
   9   9   0       66.78       70.27      5.07 o 
   0  10   0       89.12      124.41     20.73 o 
   1  10   0       62.72       63.30      9.37 o 
   2  10   0      191.94      200.39     29.10 o 
   3  10   0      157.36      149.26     17.73 o 
   4  10   0      485.25      502.46     32.83 o 
   5  10   0      486.71      476.28     14.28 o 
   6  10   0      187.54      192.90     17.55 o 
   7  10   0       14.12        9.95      2.34 o 
   8  10   0       80.98       80.63      4.68 o 
   9  10   0      138.43      131.92      6.10 o 
   1  11   0        6.65       14.19      6.96 o 
   2  11   0        5.25        9.67      6.08 o 
   3  11   0      127.10      129.72     17.28 o 
   4  11   0       93.33       85.52      5.96 o 
   5  11   0      251.33      215.91      8.06 o 
   6  11   0      138.12      124.19     11.16 o 
   7  11   0       10.38        7.87      2.65 o 
   8  11   0       75.77       88.60      5.40 o 
   9  11   0        5.82        7.33      2.50 o 
   0  12   0      127.13      108.42     19.68 o 
   1  12   0       10.39        9.84     14.91 o 
   2  12   0       64.28       57.64     22.81 o 
   3  12   0       19.01       14.27      2.97 o 
   4  12   0      265.83      251.74      8.57 o 
   5  12   0        1.88        0.22      2.03 o 
   6  12   0       14.11       12.91      2.91 o 
   7  12   0      103.78       97.10      6.39 o 
   8  12   0       60.36       70.84      8.55 o 
   1  13   0      164.30      181.36      8.92 o 
   2  13   0       56.41       61.50      8.00 o 
   3  13   0       14.13        9.70      2.66 o 
   4  13   0       14.19       18.99      3.09 o 
   5  13   0       61.80       65.36      5.45 o 
   6  13   0        2.80        3.95      3.76 o 
   7  13   0       26.99       22.56      3.19 o 
   8  13   0       38.18       29.64      3.74 o 
   0  14   0      118.48      104.96      6.96 o 
   1  14   0        0.12        4.58      2.13 o 
   2  14   0       53.96       40.75      3.97 o 
   3  14   0      225.69      202.73      7.99 o 
   4  14   0       24.77       28.50      3.39 o 
   5  14   0      157.45      153.99      6.70 o 
   6  14   0       31.30       30.14      3.03 o 
   7  14   0        7.24        7.32      2.14 o 
   1  15   0      673.10      594.39     13.10 o 
   2  15   0        3.62        6.07      2.23 o 
   3  15   0      145.05      129.11      6.37 o 
   4  15   0      164.83      153.78      7.61 o 
   5  15   0      101.27       91.94      6.18 o 
   6  15   0       79.24       96.20      5.43 o 
   0  16   0      116.74      112.50      6.87 o 
   1  16   0       39.23       39.43      3.63 o 
   2  16   0       27.41       19.45      3.84 o 
   3  16   0        1.37       -1.49      2.52 o 
   4  16   0       22.94       20.94      3.63 o 
   5  16   0        0.90        2.37      1.93 o 
   1  17   0       94.76       97.71      6.17 o 
   2  17   0       14.04        9.80      6.10 o 
   3  17   0        8.15        6.49      2.45 o 
   4  17   0        0.07       -1.48      3.04 o 
   0  18   0       45.24       62.33      6.17 o 
   1  18   0        0.09       -0.03      2.57 o 
   2  18   0        4.49        1.71      1.82 o 
   3  18   0       32.93       44.04      5.08 o 
   1   0   1      117.99      151.67      3.92 o 
   2   0   1      193.21      167.08      6.33 o 
   3   0   1    10747.50    11560.00     38.52 o 
   4   0   1      672.00      827.88     16.72 o 
   5   0   1     2061.60     2299.68     43.62 o 
   6   0   1       63.34       76.67     11.70 o 
   7   0   1      189.53      161.99     25.29 o 
   8   0   1      906.68      908.58     13.80 o 
   9   0   1      180.97      192.91      6.50 o 
  10   0   1        4.71        0.31      3.28 o 
  11   0   1        0.44       -0.16      2.22 o 
 -11   1   1        8.69        7.52      2.89 o 
 -10   1   1      130.38      124.20      5.62 o 
  -9   1   1       13.08       11.01      2.40 o 
  -8   1   1       90.01       80.01      5.02 o 
  -7   1   1      164.06      138.86     23.42 o 
  -6   1   1      916.27      873.63     37.16 o 
  -5   1   1     2046.76     2158.39     42.58 o 
  -4   1   1      963.53      995.37     18.15 o 
  -3   1   1     4875.43     5044.66     42.44 o 
  -2   1   1     6606.82     6648.81     35.58 o 
  -1   1   1     1896.09     1887.15     14.53 o 
   0   1   1    13517.96    11912.64    159.92 o 
   1   1   1     1695.84     1676.73     19.23 o 
   2   1   1     6200.81     6379.82     30.46 o 
   3   1   1     4615.92     4781.77     26.61 o 
   4   1   1      857.73      855.58     23.18 o 
   5   1   1     2049.67     2167.39     51.62 o 
   6   1   1      992.01      993.21     55.88 o 
   7   1   1      174.27      147.41     24.51 o 
   8   1   1      114.68      110.33      5.58 o 
   9   1   1       10.76       13.96      2.64 o 
  10   1   1      127.68      130.73      5.79 o 
  11   1   1       10.62        4.98      2.20 o 
 -11   2   1       43.55       47.37      4.84 o 
 -10   2   1       70.72       64.67      5.35 o 
  -9   2   1       43.21       38.31      3.66 o 
  -8   2   1      160.83      155.11      6.80 o 
  -7   2   1      267.03      244.89     30.89 o 
  -6   2   1      223.38      270.36     29.03 o 
  -5   2   1        1.18        7.85      4.70 o 
  -4   2   1      818.57      903.37     20.37 o 
  -3   2   1     3552.42     3636.62     31.02 o 
  -2   2   1     3301.81     3582.48     22.08 o 
  -1   2   1     2082.05     2044.00     21.36 o 
   0   2   1     8562.84     8433.44     32.83 o 
   1   2   1     1872.64     1875.01     12.37 o 
   2   2   1     2915.93     3252.26     17.34 o 
   3   2   1     3492.25     3638.65     23.00 o 
   4   2   1      697.70      812.83     22.35 o 
   5   2   1        0.15        3.53      5.42 o 
   6   2   1      198.73      204.73     25.85 o 
   7   2   1      265.40      301.48     34.46 o 
   8   2   1      169.02      173.34      6.94 o 
   9   2   1       40.15       41.53      3.84 o 
  10   2   1       65.99       66.49      4.31 o 
  11   2   1       39.81       40.30      4.73 o 
 -11   3   1        5.03        5.47      2.58 o 
 -10   3   1       39.34       36.82      4.86 o 
  -9   3   1        7.59       13.44      2.68 o 
  -8   3   1      536.10      543.43     14.84 o 
  -7   3   1      433.51      379.88     38.23 o 
  -6   3   1      444.11      475.26     22.70 o 
  -5   3   1     1169.45     1118.29     38.87 o 
  -4   3   1     1059.42     1208.15     35.06 o 
  -3   3   1     5772.39     5862.13     39.34 o 
  -2   3   1     5411.48     5868.14     35.10 o 
  -1   3   1    17495.09    16552.55     63.06 o 
   0   3   1      324.64      364.56      9.57 o 
   1   3   1    17104.16    16363.59     40.75 o 
   2   3   1     5470.18     5929.03     47.91 o 
   3   3   1     5864.44     6070.86     30.44 o 
   4   3   1     1064.10     1178.43     51.71 o 
   5   3   1     1330.42     1256.81     58.25 o 
   6   3   1      439.77      451.41     39.22 o 
   7   3   1      463.53      393.82     40.06 o 
   8   3   1      512.14      535.08     12.14 o 
   9   3   1        4.85        5.83      2.23 o 
  10   3   1       47.03       50.36      3.78 o 
  11   3   1        4.92        5.80      1.81 o 
 -10   4   1      108.15      108.90      7.72 o 
  -9   4   1       25.50       26.69      3.86 o 
  -8   4   1      376.64      369.56     10.41 o 
  -7   4   1      178.23      166.86     26.27 o 
  -6   4   1      538.25      542.41     25.00 o 
  -5   4   1      511.58      549.65     22.82 o 
  -4   4   1     3345.48     3694.37     63.16 o 
  -3   4   1     1971.14     2139.13     24.84 o 
  -2   4   1     3257.77     3225.27     38.23 o 
  -1   4   1     2147.96     2168.64     33.04 o 
   0   4   1     1889.01     1967.54     42.34 o 
   1   4   1     2275.08     2313.43     17.63 o 
   2   4   1     3314.89     3363.10     28.63 o 
   3   4   1     1943.35     2101.32     21.15 o 
   4   4   1     3197.36     3533.53     81.77 o 
   5   4   1      521.23      571.52     40.61 o 
   6   4   1      487.70      478.41     41.02 o 
   7   4   1      204.40      222.07     30.86 o 
   8   4   1      317.28      315.34      9.52 o 
   9   4   1       17.00       19.11      2.97 o 
  10   4   1       89.36       95.82      6.25 o 
 -10   5   1      146.39      144.84     10.56 o 
  -9   5   1      258.27      274.37      8.91 o 
  -8   5   1      398.41      392.66     14.45 o 
  -7   5   1      603.09      577.80     13.89 o 
  -6   5   1      343.40      359.90     25.32 o 
  -5   5   1      820.35      804.59     24.05 o 
  -4   5   1     1303.53     1483.74     34.58 o 
  -3   5   1      431.60      439.97     13.77 o 
  -2   5   1      803.42      827.77     14.81 o 
  -1   5   1     1280.48     1309.01     18.66 o 
   0   5   1       77.04       99.58      6.40 o 
   1   5   1     1147.94     1186.17     12.53 o 
   2   5   1      743.73      779.85     11.88 o 
   3   5   1      503.66      536.57     14.81 o 
   4   5   1     1328.09     1410.49     56.17 o 
   5   5   1      750.05      695.53     54.13 o 
   6   5   1      336.57      314.57     34.59 o 
   7   5   1      657.98      630.94     12.48 o 
   8   5   1      420.62      430.76     11.48 o 
   9   5   1      266.61      284.06     11.38 o 
  10   5   1      149.10      145.75      7.41 o 
 -10   6   1       55.25       57.35      6.82 o 
  -9   6   1        9.13        8.99      2.59 o 
  -8   6   1      171.30      181.78      7.54 o 
  -7   6   1      295.63      289.39      8.65 o 
  -6   6   1      569.16      569.72     42.52 o 
  -5   6   1      482.42      505.65     19.95 o 
  -4   6   1     2788.88     2920.45     63.60 o 
  -3   6   1      953.49     1041.96     27.09 o 
  -2   6   1     3457.42     3584.55     42.37 o 
  -1   6   1       23.93       15.19      4.78 o 
   0   6   1     1099.24     1029.09     21.11 o 
   1   6   1       35.34       30.57      3.13 o 
   2   6   1     3217.83     3307.40     52.48 o 
   3   6   1     1052.20     1151.52     69.87 o 
   4   6   1     2806.64     2760.42     83.82 o 
   5   6   1      444.77      445.98     26.39 o 
   6   6   1      545.78      521.71     35.43 o 
   7   6   1      254.33      234.33      9.04 o 
   8   6   1      173.79      176.24      9.25 o 
   9   6   1        4.92        6.43      2.61 o 
  10   6   1       53.39       61.83      6.97 o 
 -10   7   1       32.15       27.84      4.84 o 
  -9   7   1       65.04       64.98      6.30 o 
  -8   7   1      134.41      135.12     21.65 o 
  -7   7   1      392.58      373.23     10.27 o 
  -6   7   1      165.11      165.36     18.30 o 
  -5   7   1     1186.68     1168.19     31.43 o 
  -4   7   1      392.27      410.83     20.35 o 
  -3   7   1     1975.82     1862.04     38.37 o 
  -2   7   1       96.55       91.83      8.22 o 
  -1   7   1     5302.33     5227.99     58.29 o 
   0   7   1        4.24       11.27      3.44 o 
   1   7   1     5292.06     5145.23     49.08 o 
   2   7   1       79.71       60.01      6.78 o 
   3   7   1     2126.91     2015.57     52.22 o 
   4   7   1      436.02      501.32     28.04 o 
   5   7   1     1174.74     1084.76     43.50 o 
   6   7   1      145.22      144.78     20.40 o 
   7   7   1      378.62      358.51     11.62 o 
   8   7   1      147.93      141.66      8.24 o 
   9   7   1       65.77       67.21      5.53 o 
  10   7   1       27.66       29.99      3.34 o 
 -10   8   1       11.05       11.40      3.29 o 
  -9   8   1      134.77      157.59     11.27 o 
  -8   8   1       18.06       18.75      3.31 o 
  -7   8   1       25.92       24.50      2.95 o 
  -6   8   1      628.87      625.14     15.20 o 
  -5   8   1      135.19      168.77     19.61 o 
  -4   8   1     2576.13     2436.46     66.02 o 
  -3   8   1      461.88      464.68     26.54 o 
  -2   8   1     3557.22     3519.62     69.75 o 
  -1   8   1     1686.01     1768.54     55.17 o 
   0   8   1     5439.14     5350.47     58.56 o 
   1   8   1     1681.09     1664.21     36.26 o 
   2   8   1     3444.45     3486.14     68.86 o 
   3   8   1      450.56      447.36     26.43 o 
   4   8   1     2658.73     2517.31     77.97 o 
   5   8   1      144.78      143.95     17.08 o 
   6   8   1      678.24      648.21     14.88 o 
   7   8   1       19.11       23.55      2.78 o 
   8   8   1       19.26       29.81      4.18 o 
   9   8   1      133.74      130.89      7.25 o 
  10   8   1       12.08       10.89      2.24 o 
  -9   9   1       34.34       44.85      6.18 o 
  -8   9   1       12.48       14.63      2.45 o 
  -7   9   1       52.35       51.29      4.09 o 
  -6   9   1        2.91        7.58      7.38 o 
  -5   9   1      516.03      497.15     32.89 o 
  -4   9   1       74.15       65.67     12.33 o 
  -3   9   1     1785.87     1691.45     43.71 o 
  -2   9   1       99.42       85.08     12.42 o 
  -1   9   1     4578.91     4433.60     63.11 o 
   0   9   1      117.12      145.98     10.65 o 
   1   9   1     4743.97     4654.98     54.83 o 
   2   9   1       82.94       55.14     10.29 o 
   3   9   1     1707.79     1742.58     55.17 o 
   4   9   1       74.27       60.15     19.39 o 
   5   9   1      420.83      382.03     28.23 o 
   6   9   1        3.83       13.06      2.84 o 
   7   9   1       31.78       25.49      3.16 o 
   8   9   1       13.38       12.11      3.12 o 
   9   9   1       33.19       41.94      4.20 o 
  -9  10   1        8.06       10.95      3.56 o 
  -8  10   1      184.97      204.08      7.11 o 
  -7  10   1       62.28       65.84      4.55 o 
  -6  10   1     1345.74     1291.14     41.01 o 
  -5  10   1       97.58       97.24      8.69 o 
  -4  10   1     1000.61      957.12     45.86 o 
  -3  10   1      142.49      155.57     14.29 o 
  -2  10   1     1115.87     1124.09     36.74 o 
  -1  10   1       55.89       50.78      6.60 o 
   0  10   1     1301.43     1281.68     35.72 o 
   1  10   1       49.04       41.46      6.83 o 
   2  10   1     1018.13     1001.09     50.46 o 
   3  10   1      133.57      111.90     15.03 o 
   4  10   1      955.00      874.04     42.76 o 
   5  10   1       89.88      100.33      6.52 o 
   6  10   1     1390.31     1412.16     32.90 o 
   7  10   1       61.12       69.55      4.69 o 
   8  10   1      182.53      198.28      7.04 o 
   9  10   1        9.75       15.40      2.57 o 
  -9  11   1       21.18       23.05      3.58 o 
  -8  11   1       54.27       54.06      3.59 o 
  -7  11   1       73.86       96.83      6.54 o 
  -6  11   1       35.64       36.97      6.80 o 
  -5  11   1      277.38      284.64     12.39 o 
  -4  11   1      372.78      353.98      9.76 o 
  -3  11   1      896.31      883.92     44.34 o 
  -2  11   1      299.56      271.07     23.90 o 
  -1  11   1      733.09      717.40     36.85 o 
   0  11   1       75.72       76.26      9.97 o 
   1  11   1      760.54      781.69     38.07 o 
   2  11   1      280.41      244.25     22.02 o 
   3  11   1      937.29      891.17     82.09 o 
   4  11   1      369.38      360.32     10.17 o 
   5  11   1      234.94      237.95      8.49 o 
   6  11   1       36.26       37.87      4.66 o 
   7  11   1       66.51       87.03      6.29 o 
   8  11   1       52.72       55.39      3.63 o 
   9  11   1       25.01       25.85      2.61 o 
  -8  12   1      107.04      119.64      8.54 o 
  -7  12   1       35.46       28.14      6.22 o 
  -6  12   1      153.60      166.56     23.04 o 
  -5  12   1      254.33      262.40      8.90 o 
  -4  12   1     1158.14     1079.24     21.04 o 
  -3  12   1      401.91      377.53     12.23 o 
  -2  12   1     2380.60     2394.69     74.97 o 
  -1  12   1      197.26      192.86     20.33 o 
   0  12   1     1098.37     1031.54     42.52 o 
   1  12   1      214.05      273.73     32.68 o 
   2  12   1     2432.08     2443.23    187.11 o 
   3  12   1      416.83      394.91     10.39 o 
   4  12   1     1117.17     1056.98     17.30 o 
   5  12   1      252.30      245.66      8.71 o 
   6  12   1      133.65      144.61      8.11 o 
   7  12   1       32.76       39.66      4.38 o 
   8  12   1       95.37       91.41      7.44 o 
  -8  13   1       11.06       11.47      3.07 o 
  -7  13   1      164.62      172.21     14.81 o 
  -6  13   1       42.85       49.22      4.90 o 
  -5  13   1      311.39      321.31      9.78 o 
  -4  13   1      135.35      144.41      6.79 o 
  -3  13   1      179.45      168.44      8.49 o 
  -2  13   1      300.36      291.96     10.73 o 
  -1  13   1      302.33      253.23     14.93 o 
   0  13   1      306.97      284.20     11.07 o 
   1  13   1      295.21      268.29      8.69 o 
   2  13   1      317.02      297.06      9.36 o 
   3  13   1      244.60      237.89      8.38 o 
   4  13   1      143.24      130.04      6.53 o 
   5  13   1      312.40      312.45      9.66 o 
   6  13   1       45.02       48.99      4.08 o 
   7  13   1      182.98      175.44      7.86 o 
   8  13   1        9.52       11.96      2.81 o 
  -7  14   1       13.59       11.04      2.09 o 
  -6  14   1       29.86       34.55      3.97 o 
  -5  14   1       56.10       49.55      6.08 o 
  -4  14   1      354.55      359.71     10.44 o 
  -3  14   1       23.96       26.28      3.33 o 
  -2  14   1      699.28      710.35     17.52 o 
  -1  14   1      227.37      214.73     14.21 o 
   0  14   1      990.52      981.94     16.75 o 
   1  14   1      196.87      186.44      7.59 o 
   2  14   1      669.87      655.18     14.00 o 
   3  14   1       18.35       20.59      4.54 o 
   4  14   1      331.60      340.89     10.21 o 
   5  14   1       54.49       42.69      5.37 o 
   6  14   1       25.03       32.62      3.18 o 
   7  14   1       12.60       11.78      3.35 o 
  -6  15   1       35.13       40.56      3.77 o 
  -5  15   1      112.78      127.85      5.72 o 
  -4  15   1       36.85       35.61      4.35 o 
  -3  15   1      248.32      253.05      8.67 o 
  -2  15   1       96.49       93.94      6.94 o 
  -1  15   1      362.94      383.20     13.28 o 
   0  15   1       18.58       15.79      3.79 o 
   1  15   1      345.57      365.03     13.14 o 
   2  15   1      105.60      108.21      7.29 o 
   3  15   1      278.10      305.50      9.47 o 
   4  15   1       38.92       36.73      3.70 o 
   5  15   1      106.70      122.72      5.65 o 
   6  15   1       37.32       30.74      4.47 o 
  -5  16   1       48.92       51.01      4.22 o 
  -4  16   1      134.10      151.54      6.17 o 
  -3  16   1       41.97       36.74      3.49 o 
  -2  16   1       59.62       59.29      9.36 o 
  -1  16   1       19.21       15.95      3.31 o 
   0  16   1       63.09       68.76      3.91 o 
   1  16   1       17.75       15.94      2.50 o 
   2  16   1       71.63       68.57      5.79 o 
   3  16   1       35.66       32.59      4.21 o 
   4  16   1      144.78      158.85     11.17 o 
   5  16   1       42.09       37.75      3.77 o 
  -4  17   1       29.02       28.20      3.29 o 
  -3  17   1       84.79       93.34      5.83 o 
  -2  17   1       80.61       77.18      5.65 o 
  -1  17   1        4.22        6.47      2.45 o 
   0  17   1       64.84       66.56      4.10 o 
   1  17   1        5.08        8.33      1.99 o 
   2  17   1       87.20       83.26      5.77 o 
   3  17   1       80.83      101.40      8.69 o 
   4  17   1       30.57       30.60      3.48 o 
  -3  18   1       14.00       15.21      3.38 o 
  -2  18   1       14.14       24.92      3.00 o 
  -1  18   1       43.69       54.26      4.20 o 
   0  18   1       80.76       94.92      7.53 o 
   1  18   1       43.77       50.82      5.57 o 
   2  18   1       18.09       19.06      3.82 o 
   3  18   1       14.52       20.87      4.03 o 
   0   0   2      498.29      457.58     10.24 o 
   1   0   2     1303.20     1251.73     11.28 o 
   2   0   2     3673.10     3646.13     40.85 o 
   3   0   2       19.15       21.90      1.94 o 
   4   0   2      363.12      287.65     11.21 o 
   5   0   2      603.86      627.93     23.14 o 
   6   0   2     2078.97     1932.48     56.25 o 
   7   0   2        0.12        0.77      6.98 o 
   8   0   2      348.22      333.78      9.84 o 
   9   0   2       14.32       15.58      2.62 o 
  10   0   2      117.91      129.72      7.12 o 
  11   0   2       37.73       41.67      5.09 o 
 -11   1   2       34.66       46.78      5.21 o 
 -10   1   2        0.59       -2.46      2.46 o 
  -9   1   2      284.31      296.15     11.60 o 
  -8   1   2      158.91      159.31      6.92 o 
  -7   1   2      938.83      783.04     54.83 o 
  -6   1   2       42.61       50.04      7.77 o 
  -5   1   2     6335.78     6298.40     72.81 o 
  -4   1   2      308.46      338.33     10.38 o 
  -3   1   2    15604.39    15273.76     79.17 o 
  -2   1   2    12132.08    12203.92     41.35 o 
  -1   1   2    11919.07    11275.77     50.24 o 
   0   1   2      825.70      911.70     10.86 o 
   1   1   2    11831.43    11334.72     86.40 o 
   2   1   2    12175.44    12450.67     43.57 o 
   3   1   2    15248.04    15050.97     64.33 o 
   4   1   2      258.47      289.81     16.92 o 
   5   1   2     6406.74     6491.20     90.96 o 
   6   1   2       37.67       33.77     11.59 o 
   7   1   2      903.73      752.08     54.39 o 
   8   1   2      160.20      146.87      8.58 o 
   9   1   2      285.96      289.00     11.59 o 
  10   1   2        1.24        1.32      2.12 o 
  11   1   2       34.20       38.59      4.85 o 
 -11   2   2        5.47        2.69      2.08 o 
 -10   2   2       84.82       91.51      6.13 o 
  -9   2   2      129.73      135.73      8.09 o 
  -8   2   2      222.39      220.08     11.34 o 
  -7   2   2      222.85      193.52     26.81 o 
  -6   2   2      760.40      693.80     27.39 o 
  -5   2   2      179.26      162.21     10.19 o 
  -4   2   2     2674.03     2576.42     27.17 o 
  -3   2   2     1314.93     1417.32     19.67 o 
  -2   2   2     7284.51     7043.92     62.68 o 
  -1   2   2     4087.44     4195.72     26.25 o 
   0   2   2     1952.80     1951.53     20.02 o 
   1   2   2     4109.37     4221.14     24.56 o 
   2   2   2     6784.74     6716.68     37.27 o 
   3   2   2     1306.65     1361.17     16.41 o 
   4   2   2     2617.26     2530.37     37.96 o 
   5   2   2      199.46      186.94     20.28 o 
   6   2   2      706.39      645.63     46.40 o 
   7   2   2      254.15      230.37     30.91 o 
   8   2   2      202.22      196.99      9.12 o 
   9   2   2      136.24      149.36      8.51 o 
  10   2   2       87.19       85.29      6.04 o 
  11   2   2        7.05       11.45      3.15 o 
 -10   3   2      100.13      102.66      6.41 o 
  -9   3   2      253.40      249.74     10.76 o 
  -8   3   2      806.14      765.58     18.76 o 
  -7   3   2      735.53      771.63     53.11 o 
  -6   3   2     1725.45     1743.81     43.29 o 
  -5   3   2     1929.38     1900.60     40.71 o 
  -4   3   2      444.88      496.27     13.86 o 
  -3   3   2     3839.75     3779.82     28.78 o 
  -2   3   2     3866.34     3825.35     36.44 o 
  -1   3   2    11568.03    11402.21     71.24 o 
   0   3   2     5881.64     5769.49     33.00 o 
   1   3   2    12698.49    12307.58     41.33 o 
   2   3   2     3780.47     3851.68     43.41 o 
   3   3   2     3409.48     3384.26     23.48 o 
   4   3   2      443.38      476.45     20.26 o 
   5   3   2     1997.68     1892.63     72.29 o 
   6   3   2     1704.49     1646.43     75.13 o 
   7   3   2      789.06      728.64     54.44 o 
   8   3   2      797.21      749.44     17.63 o 
   9   3   2      256.92      261.37     11.10 o 
  10   3   2       92.13       95.51      6.32 o 
 -10   4   2       63.63       62.72      9.14 o 
  -9   4   2       67.61       72.84      6.07 o 
  -8   4   2      637.32      619.45     25.13 o 
  -7   4   2      438.65      390.08     37.83 o 
  -6   4   2      953.53      923.78     32.32 o 
  -5   4   2      614.99      653.88     24.76 o 
  -4   4   2     8055.57     8027.02     84.24 o 
  -3   4   2      467.23      500.14     13.94 o 
  -2   4   2     7619.37     7447.01     38.64 o 
  -1   4   2      774.53      805.82     18.42 o 
   0   4   2     5705.09     5484.02     38.09 o 
   1   4   2      811.35      851.72     14.43 o 
   2   4   2     7945.49     7765.22     35.05 o 
   3   4   2      492.01      529.76     16.54 o 
   4   4   2     8631.81     8424.52    127.83 o 
   5   4   2      579.42      600.74     42.68 o 
   6   4   2      951.73      919.89     58.25 o 
   7   4   2      383.33      360.38     39.09 o 
   8   4   2      589.13      563.11     12.56 o 
   9   4   2       68.66       75.86      6.32 o 
  10   4   2       56.35       52.74      4.88 o 
 -10   5   2        8.05        8.89      3.76 o 
  -9   5   2       34.76       38.79      9.27 o 
  -8   5   2        6.39        7.65      2.95 o 
  -7   5   2      208.33      197.06      9.45 o 
  -6   5   2       28.59       22.98      5.93 o 
  -5   5   2     1223.27     1201.67     34.71 o 
  -4   5   2      307.25      374.66     14.66 o 
  -3   5   2     3226.11     3301.96     44.93 o 
  -2   5   2      594.44      671.94     15.28 o 
  -1   5   2     7787.92     7719.12     67.03 o 
   0   5   2     8338.90     8406.99     66.15 o 
   1   5   2     7370.96     7253.62     55.01 o 
   2   5   2      545.03      622.17     13.74 o 
   3   5   2     2854.55     2866.34     50.85 o 
   4   5   2      290.80      307.50     26.78 o 
   5   5   2     1201.37     1157.11     40.50 o 
   6   5   2       38.29       22.26     10.40 o 
   7   5   2      264.82      253.70      8.21 o 
   8   5   2        9.82        9.74      2.45 o 
   9   5   2       44.64       50.94      5.22 o 
  10   5   2        9.59        7.23      2.32 o 
 -10   6   2       90.78       92.24      8.25 o 
  -9   6   2       91.62       82.02      8.92 o 
  -8   6   2      106.48       96.86     14.30 o 
  -7   6   2      266.83      259.58     11.40 o 
  -6   6   2      389.67      333.14     26.32 o 
  -5   6   2      683.81      818.10     25.39 o 
  -4   6   2      818.65      790.40     22.33 o 
  -3   6   2      748.95      799.67     32.17 o 
  -2   6   2     1980.72     1994.34     36.18 o 
  -1   6   2      655.19      660.66     16.71 o 
   0   6   2     4088.41     4034.42     42.28 o 
   1   6   2      883.21      907.57     23.38 o 
   2   6   2     1994.70     1934.84     29.20 o 
   3   6   2      709.32      745.60     42.55 o 
   4   6   2      877.47      804.09     45.80 o 
   5   6   2      672.89      668.72     43.99 o 
   6   6   2      332.93      308.29     35.46 o 
   7   6   2      268.14      266.61      8.33 o 
   8   6   2      111.90       97.08     13.09 o 
   9   6   2       97.15       93.57      6.72 o 
  10   6   2       98.69       99.61      5.96 o 
 -10   7   2       18.06       14.66      3.87 o 
  -9   7   2       92.56       94.19      9.47 o 
  -8   7   2       78.38       78.13      9.09 o 
  -7   7   2      374.76      382.84     12.76 o 
  -6   7   2      105.76      106.92     15.68 o 
  -5   7   2     1361.06     1305.81     56.27 o 
  -4   7   2      155.14      159.94     12.66 o 
  -3   7   2     1815.33     1865.42     54.16 o 
  -2   7   2     3231.55     3558.34     66.69 o 
  -1   7   2      811.35      860.55     24.32 o 
   0   7   2     2512.52     2549.81     33.00 o 
   1   7   2      642.24      688.85     19.02 o 
   2   7   2     3327.45     3536.33     52.85 o 
   3   7   2     1892.98     1889.04     71.16 o 
   4   7   2      182.07      199.80     24.49 o 
   5   7   2     1400.80     1222.05     63.18 o 
   6   7   2      114.86       85.64     14.41 o 
   7   7   2      374.71      373.63     15.41 o 
   8   7   2       90.08       98.35      7.01 o 
   9   7   2       80.43       74.48      5.92 o 
  10   7   2       17.96       23.76      4.72 o 
 -10   8   2        3.89        0.79      2.40 o 
  -9   8   2        1.19       10.48      4.23 o 
  -8   8   2       42.91       42.84     14.24 o 
  -7   8   2       76.48       77.34      8.72 o 
  -6   8   2      780.02      742.76     17.38 o 
  -5   8   2      283.20      306.85     24.04 o 
  -4   8   2      369.05      342.34     19.14 o 
  -3   8   2      676.12      693.09     39.02 o 
  -2   8   2     1449.57     1475.55     46.42 o 
  -1   8   2       35.41       40.19      7.63 o 
   0   8   2       85.56       84.72     13.10 o 
   1   8   2       36.66       59.01      6.36 o 
   2   8   2     1543.56     1580.51     54.27 o 
   3   8   2      643.74      707.31     33.08 o 
   4   8   2      386.34      384.62     26.07 o 
   5   8   2      259.99      261.94     22.94 o 
   6   8   2      780.65      746.18     15.95 o 
   7   8   2       64.10       70.57      5.96 o 
   8   8   2       44.30       47.27      5.19 o 
   9   8   2        0.31        1.68      2.23 o 
  10   8   2        5.01        9.24      2.15 o 
  -9   9   2        7.00        9.20      3.59 o 
  -8   9   2       46.73       39.78      5.39 o 
  -7   9   2        8.26        9.61      4.22 o 
  -6   9   2      332.68      325.26     11.83 o 
  -5   9   2       55.17       40.94     17.61 o 
  -4   9   2       57.65       51.74     22.10 o 
  -3   9   2      984.76     1007.13     42.33 o 
  -2   9   2      221.72      252.19     21.08 o 
  -1   9   2     2381.06     2523.39     48.60 o 
   0   9   2      223.55      243.71     15.30 o 
   1   9   2     2254.47     2434.37     41.21 o 
   2   9   2      233.64      279.89     21.33 o 
   3   9   2      951.33     1044.60     42.46 o 
   4   9   2       60.13       89.53     13.78 o 
   5   9   2       45.14       41.95      9.98 o 
   6   9   2      342.90      334.14     13.75 o 
   7   9   2        7.63        9.48      2.12 o 
   8   9   2       53.99       51.46      7.50 o 
   9   9   2        6.98        5.53      2.33 o 
  -9  10   2       44.76       39.27      5.02 o 
  -8  10   2        5.97       11.49      2.91 o 
  -7  10   2       16.39       13.27      3.33 o 
  -6  10   2       23.08       25.24      4.23 o 
  -5  10   2       27.84       21.47      4.49 o 
  -4  10   2       47.61       36.36     10.40 o 
  -3  10   2      243.81      228.52     17.73 o 
  -2  10   2      122.29      120.74     16.00 o 
  -1  10   2      102.09      128.23     15.60 o 
   0  10   2       38.60       31.92      8.02 o 
   1  10   2      101.84      112.62     10.93 o 
   2  10   2      123.17      108.37     21.55 o 
   3  10   2      216.73      174.35     18.47 o 
   4  10   2       33.50       29.56      9.02 o 
   5  10   2       21.34       17.85      4.58 o 
   6  10   2       32.40       45.13      6.45 o 
   7  10   2        9.98        8.94      2.39 o 
   8  10   2        6.89        9.22      2.19 o 
   9  10   2       45.35       44.05      5.16 o 
  -9  11   2        4.34        1.90      1.86 o 
  -8  11   2       75.14       73.77      5.16 o 
  -7  11   2      130.75      123.19      7.24 o 
  -6  11   2      495.57      460.00     20.99 o 
  -5  11   2      464.22      458.30     18.95 o 
  -4  11   2      357.94      348.17     11.70 o 
  -3  11   2      579.29      535.81     29.15 o 
  -2  11   2      260.34      254.90     18.84 o 
  -1  11   2       36.73       25.31     11.77 o 
   0  11   2        0.51       10.96      6.75 o 
   1  11   2       28.91       42.73     13.97 o 
   2  11   2      261.05      248.89     25.04 o 
   3  11   2      542.76      478.51     31.81 o 
   4  11   2      342.85      330.77     12.80 o 
   5  11   2      483.58      494.05     11.76 o 
   6  11   2      522.82      502.51     43.17 o 
   7  11   2      142.91      138.46      7.83 o 
   8  11   2       79.18       69.05      7.43 o 
   9  11   2        4.82        7.12      2.62 o 
  -8  12   2       71.88       66.99      6.64 o 
  -7  12   2       27.06       24.30      5.26 o 
  -6  12   2       13.70       12.53      4.71 o 
  -5  12   2      201.65      185.76      7.59 o 
  -4  12   2        5.77        4.90      1.94 o 
  -3  12   2      197.53      205.85      7.58 o 
  -2  12   2       86.86       81.57     15.00 o 
  -1  12   2      182.06      187.36     20.32 o 
   0  12   2        5.68        1.53      4.61 o 
   1  12   2      144.96      134.25     22.70 o 
   2  12   2       94.33      100.12     21.47 o 
   3  12   2      182.22      186.93      7.24 o 
   4  12   2        3.54        1.32      2.04 o 
   5  12   2      204.92      184.61      7.63 o 
   6  12   2       11.19       12.66      2.78 o 
   7  12   2       23.30       20.44      3.40 o 
   8  12   2       70.19       67.47      6.64 o 
  -8  13   2       22.47       27.74      4.14 o 
  -7  13   2       20.79       32.14      5.44 o 
  -6  13   2        2.54        3.96      2.61 o 
  -5  13   2       91.64       77.66      6.22 o 
  -4  13   2       36.19       44.47      8.88 o 
  -3  13   2      622.13      579.84     15.48 o 
  -2  13   2       92.21       96.46      6.60 o 
  -1  13   2      548.59      514.52     19.52 o 
   0  13   2      907.53      859.83     15.31 o 
   1  13   2      503.84      481.17      9.94 o 
   2  13   2       93.32       84.66      5.20 o 
   3  13   2      613.26      592.56     13.04 o 
   4  13   2       26.08       21.88      3.23 o 
   5  13   2       91.85       97.33      6.92 o 
   6  13   2        3.65        1.73      2.09 o 
   7  13   2       19.39       17.41      4.27 o 
   8  13   2       21.75       24.08      3.78 o 
  -7  14   2       25.89       22.63      4.33 o 
  -6  14   2       45.13       50.14      4.57 o 
  -5  14   2      103.19       87.76      5.08 o 
  -4  14   2       94.39       79.89      6.28 o 
  -3  14   2        8.02        8.60      2.96 o 
  -2  14   2      472.99      453.83     20.66 o 
  -1  14   2      147.12      150.34     12.03 o 
   0  14   2      127.08      104.60      5.69 o 
   1  14   2      152.29      145.05      6.61 o 
   2  14   2      527.65      485.18     19.00 o 
   3  14   2        7.96        6.17      2.14 o 
   4  14   2      100.74       95.25      5.54 o 
   5  14   2       98.75       89.76      5.28 o 
   6  14   2       48.48       53.37      6.52 o 
   7  14   2       22.95       26.69      4.45 o 
  -6  15   2       17.94       21.88      3.71 o 
  -5  15   2       39.85       40.43      3.48 o 
  -4  15   2       15.59       15.22      2.72 o 
  -3  15   2       75.99       62.61      4.50 o 
  -2  15   2       96.67       98.42      9.82 o 
  -1  15   2       48.33       42.22      6.96 o 
   0  15   2      486.40      472.55     11.61 o 
   1  15   2       42.81       39.24      3.62 o 
   2  15   2      101.43       88.96      6.67 o 
   3  15   2       65.34       68.14      5.92 o 
   4  15   2       15.58       16.80      4.58 o 
   5  15   2       37.81       37.44      4.10 o 
   6  15   2       18.98       23.81      4.17 o 
  -5  16   2       16.01       21.13      2.95 o 
  -4  16   2       68.55       73.50      4.40 o 
  -3  16   2       10.80       12.71      2.41 o 
  -2  16   2       48.38       43.41      4.81 o 
  -1  16   2        9.59       17.99      3.39 o 
   0  16   2        3.25        2.24      1.51 o 
   1  16   2       10.50       17.02      3.31 o 
   2  16   2       39.29       41.03      4.55 o 
   3  16   2       12.53       10.09      3.23 o 
   4  16   2       61.68       66.21      5.35 o 
   5  16   2       17.14       17.72      4.04 o 
  -4  17   2       12.54       12.51      2.61 o 
  -3  17   2       20.84       19.70      3.28 o 
  -2  17   2       25.96       32.96      6.99 o 
  -1  17   2       15.54       15.59      2.99 o 
   0  17   2       47.69       47.62      4.37 o 
   1  17   2       14.37       17.81      2.56 o 
   2  17   2       28.77       28.45      5.23 o 
   3  17   2       24.78       25.32      3.41 o 
   4  17   2        9.40        5.87      3.00 o 
  -3  18   2       12.71       12.24      2.31 o 
  -2  18   2       60.07       59.84      4.35 o 
  -1  18   2       47.83       50.42      5.23 o 
   0  18   2       22.58       28.14      3.05 o 
   1  18   2       46.61       51.17      5.73 o 
   2  18   2       65.22       69.89      6.61 o 
   3  18   2        9.59       12.02      3.34 o 
   1   0   3     3382.38     3613.28     24.80 o 
   2   0   3       54.03       67.04      5.52 o 
   3   0   3      211.14      185.68      7.30 o 
   4   0   3      155.63      167.15      8.73 o 
   5   0   3      583.25      560.05     27.49 o 
   6   0   3        3.24        0.40      5.27 o 
   7   0   3       87.27      116.93     22.15 o 
   8   0   3      246.06      244.09      8.27 o 
   9   0   3        3.09       -0.27      2.88 o 
  10   0   3       14.50        4.62      3.54 o 
  11   0   3       12.16       11.16      3.18 o 
 -11   1   3       13.58       19.09      3.61 o 
 -10   1   3        7.02       10.90      2.76 o 
  -9   1   3      137.99      153.96      6.76 o 
  -8   1   3      252.12      269.17      9.01 o 
  -7   1   3      440.98      443.90     41.88 o 
  -6   1   3       44.96       44.79      9.57 o 
  -5   1   3      191.81      228.17     14.36 o 
  -4   1   3     1669.26     1852.67     25.47 o 
  -3   1   3      132.51      152.94      5.01 o 
  -2   1   3      399.13      423.47      7.48 o 
  -1   1   3     5950.20     5833.14     40.64 o 
   0   1   3      229.48      250.60      6.81 o 
   1   1   3     5776.09     5717.12     27.80 o 
   2   1   3      418.09      440.62      7.18 o 
   3   1   3      109.77      127.85      4.20 o 
   4   1   3     1691.50     1926.85     44.10 o 
   5   1   3      194.32      245.80     18.39 o 
   6   1   3       39.28       58.92     13.61 o 
   7   1   3      500.56      426.77     41.68 o 
   8   1   3      245.00      261.53     10.48 o 
   9   1   3      154.85      161.24      8.73 o 
  10   1   3        5.38        6.35      2.53 o 
  11   1   3       11.56       11.41      3.08 o 
 -10   2   3       27.96       25.11      3.64 o 
  -9   2   3      300.33      315.04     11.99 o 
  -8   2   3      708.93      708.09     17.95 o 
  -7   2   3      297.78      326.83     37.95 o 
  -6   2   3      236.74      240.94     16.53 o 
  -5   2   3      569.18      643.50     23.80 o 
  -4   2   3     1540.91     1628.97     26.86 o 
  -3   2   3      478.98      534.49     10.75 o 
  -2   2   3     2374.08     2366.74     17.68 o 
  -1   2   3    15233.89    14936.43    127.73 o 
   0   2   3     1995.80     2061.01     18.07 o 
   1   2   3    15182.32    14808.57     62.44 o 
   2   2   3     2337.83     2391.57     18.40 o 
   3   2   3      436.73      476.88     15.93 o 
   4   2   3     1605.39     1726.31     32.30 o 
   5   2   3      448.86      480.81     25.26 o 
   6   2   3      232.76      206.09     26.65 o 
   7   2   3      325.85      333.82     37.04 o 
   8   2   3      700.95      691.41     17.78 o 
   9   2   3      313.07      296.88     11.80 o 
  10   2   3       30.95       37.28      4.21 o 
 -10   3   3       25.92       30.86      3.91 o 
  -9   3   3       14.02       21.71      3.88 o 
  -8   3   3      385.07      369.47     19.91 o 
  -7   3   3       67.98       92.12     21.51 o 
  -6   3   3      729.92      765.70     36.39 o 
  -5   3   3     1403.03     1404.00     35.35 o 
  -4   3   3     2616.31     2746.43     36.08 o 
  -3   3   3     1992.12     2030.20     22.02 o 
  -2   3   3     1992.87     2057.88     21.94 o 
  -1   3   3     2875.47     2893.34     26.18 o 
   0   3   3      164.46      177.29      6.93 o 
   1   3   3     2580.91     2633.91     24.26 o 
   2   3   3     1789.78     1881.28     16.28 o 
   3   3   3     1924.35     2014.84     25.47 o 
   4   3   3     2801.92     2927.02     51.99 o 
   5   3   3     1406.04     1377.74     56.50 o 
   6   3   3      823.42      785.30     52.68 o 
   7   3   3       53.99       46.10     14.75 o 
   8   3   3      386.12      385.17     12.78 o 
   9   3   3       11.91       12.57      3.22 o 
  10   3   3       30.50       27.19      4.06 o 
 -10   4   3       29.80       23.81      3.52 o 
  -9   4   3      326.22      305.90     11.79 o 
  -8   4   3      113.12      107.35      7.51 o 
  -7   4   3      505.21      459.82     14.13 o 
  -6   4   3      242.64      257.77     28.08 o 
  -5   4   3     2877.13     3097.39     53.63 o 
  -4   4   3      849.37      851.56     24.03 o 
  -3   4   3     1124.08     1233.09     22.02 o 
  -2   4   3     4014.68     3967.55     53.08 o 
  -1   4   3     2696.98     2909.38     30.63 o 
   0   4   3    21661.35    20670.89     62.89 o 
   1   4   3     2664.71     2784.68     33.66 o 
   2   4   3     3978.87     3934.82     28.35 o 
   3   4   3      995.62     1057.68     23.55 o 
   4   4   3      680.53      669.60     37.34 o 
   5   4   3     2911.67     3052.75     97.72 o 
   6   4   3      245.55      200.09     27.81 o 
   7   4   3      545.65      541.32     14.46 o 
   8   4   3      117.28      108.62      7.40 o 
   9   4   3      336.52      335.73     12.43 o 
  10   4   3       27.05       19.95      3.17 o 
 -10   5   3        3.26        6.05      3.31 o 
  -9   5   3       12.03       14.14      3.37 o 
  -8   5   3       84.33       77.73      6.45 o 
  -7   5   3      261.93      257.94     10.86 o 
  -6   5   3      203.54      204.46     20.66 o 
  -5   5   3     1095.54     1232.60     45.90 o 
  -4   5   3      183.57      190.05     22.71 o 
  -3   5   3     2109.94     2157.86     49.23 o 
  -2   5   3      390.52      380.31     12.30 o 
  -1   5   3     5252.69     5198.19     40.24 o 
   0   5   3       26.28       36.98      3.02 o 
   1   5   3     5069.93     5003.51     33.18 o 
   2   5   3      372.01      359.11     12.04 o 
   3   5   3     1944.84     1905.42     43.64 o 
   4   5   3      173.17      204.45     22.74 o 
   5   5   3     1055.01     1210.67     67.66 o 
   6   5   3      194.08      210.34     29.08 o 
   7   5   3      259.81      253.90     10.62 o 
   8   5   3       73.19       70.74      6.10 o 
   9   5   3       13.83       12.96      3.23 o 
  10   5   3        2.46        8.47      2.80 o 
 -10   6   3       44.93       48.15      6.17 o 
  -9   6   3      127.20      119.16     10.57 o 
  -8   6   3       94.81      103.50      7.56 o 
  -7   6   3       96.17       94.65      7.25 o 
  -6   6   3      692.33      694.16     38.36 o 
  -5   6   3       25.29       15.64      6.86 o 
  -4   6   3     1038.08      998.45     30.88 o 
  -3   6   3      249.91      231.09     17.44 o 
  -2   6   3     3767.86     3811.68     49.73 o 
  -1   6   3     1276.74     1394.87     25.20 o 
   0   6   3     1221.82     1166.64     19.24 o 
   1   6   3     1247.24     1399.33     30.09 o 
   2   6   3     3934.72     3925.52     74.51 o 
   3   6   3      219.49      233.04     16.30 o 
   4   6   3     1020.78      927.68     50.39 o 
   5   6   3       24.58       20.45      9.54 o 
   6   6   3      726.25      752.05     56.15 o 
   7   6   3       96.15      101.22      6.69 o 
   8   6   3       88.52       90.38      6.83 o 
   9   6   3      129.59      133.22      7.86 o 
  10   6   3       43.48       48.96      4.45 o 
 -10   7   3        5.36        6.67      3.16 o 
  -9   7   3        8.86       18.40      5.03 o 
  -8   7   3       25.16       31.14      6.10 o 
  -7   7   3      725.57      701.02     17.33 o 
  -6   7   3       19.36        7.75      5.91 o 
  -5   7   3     1159.77     1221.18     48.75 o 
  -4   7   3      391.59      377.41     19.93 o 
  -3   7   3      580.79      569.50     29.09 o 
  -2   7   3     1283.97     1482.77     44.64 o 
  -1   7   3     2004.62     1982.47     38.11 o 
   0   7   3     1716.41     2078.73     39.37 o 
   1   7   3     2064.57     2107.79     33.73 o 
   2   7   3     1228.19     1366.62     39.02 o 
   3   7   3      640.49      598.98     27.52 o 
   4   7   3      387.13      376.68     34.07 o 
   5   7   3     1145.74     1132.75     61.49 o 
   6   7   3       15.36        8.29      8.14 o 
   7   7   3      746.54      713.51     22.22 o 
   8   7   3       26.45       32.87     13.03 o 
   9   7   3       14.75       26.07      4.01 o 
  10   7   3        5.09        9.32      2.54 o 
  -9   8   3       28.43       22.25      4.93 o 
  -8   8   3      179.79      202.76      9.34 o 
  -7   8   3      235.88      209.59     14.20 o 
  -6   8   3      359.29      368.64     16.16 o 
  -5   8   3       50.40       50.06     12.04 o 
  -4   8   3       65.21       37.56      9.51 o 
  -3   8   3      344.94      383.25     19.87 o 
  -2   8   3     1657.97     1635.95     50.33 o 
  -1   8   3      303.30      300.21     23.55 o 
   0   8   3     3270.67     3400.38     64.22 o 
   1   8   3      353.99      385.18     15.61 o 
   2   8   3     1573.82     1518.13     48.61 o 
   3   8   3      371.67      338.13     32.94 o 
   4   8   3       55.66       34.74     11.31 o 
   5   8   3       45.13       66.77     12.14 o 
   6   8   3      404.15      396.48     13.80 o 
   7   8   3      223.99      191.19      9.56 o 
   8   8   3      175.35      173.56      9.37 o 
   9   8   3       26.84       24.35      3.60 o 
  -9   9   3       74.71       85.21      7.69 o 
  -8   9   3       35.29       30.73      3.86 o 
  -7   9   3      448.24      471.54     14.27 o 
  -6   9   3      218.27      217.11      9.42 o 
  -5   9   3      606.37      679.27     73.07 o 
  -4   9   3     1185.45     1169.45     66.36 o 
  -3   9   3     2593.91     2604.11     69.36 o 
  -2   9   3      518.37      570.72     31.75 o 
  -1   9   3     1343.41     1352.78     36.30 o 
   0   9   3        4.71       12.53      5.23 o 
   1   9   3     1499.71     1490.08     32.68 o 
   2   9   3      569.65      593.58     24.31 o 
   3   9   3     2768.12     2745.48     69.23 o 
   4   9   3     1177.66     1131.40     46.83 o 
   5   9   3      615.90      613.60     47.00 o 
   6   9   3      207.59      182.71     10.96 o 
   7   9   3      458.79      464.11     12.39 o 
   8   9   3       39.27       38.73      4.41 o 
   9   9   3       76.50       93.72      5.73 o 
  -9  10   3        5.78        3.49      2.41 o 
  -8  10   3       64.64       59.48      4.95 o 
  -7  10   3       60.44       57.93      5.30 o 
  -6  10   3      220.73      224.74      9.96 o 
  -5  10   3      110.64       93.32      8.61 o 
  -4  10   3      690.24      635.69     29.95 o 
  -3  10   3      250.00      214.61     21.21 o 
  -2  10   3     1119.29     1072.22     61.51 o 
  -1  10   3     1260.63     1392.82     50.80 o 
   0  10   3     2226.25     2103.58     48.09 o 
   1  10   3     1223.71     1409.14     39.41 o 
   2  10   3     1004.16      959.60     41.00 o 
   3  10   3      236.07      219.30     21.06 o 
   4  10   3      747.21      718.54     38.69 o 
   5  10   3      120.29      117.57      6.99 o 
   6  10   3      239.02      206.83     13.57 o 
   7  10   3       73.20       63.50      5.63 o 
   8  10   3       61.91       65.84      5.82 o 
   9  10   3        4.77        3.71      2.66 o 
  -8  11   3      151.67      146.41      6.93 o 
  -7  11   3      102.80       99.67      6.53 o 
  -6  11   3       14.07       13.70      4.28 o 
  -5  11   3      830.29      811.36     25.10 o 
  -4  11   3      130.94      123.59     11.56 o 
  -3  11   3     2733.11     2641.74     76.14 o 
  -2  11   3      480.72      476.75     32.12 o 
  -1  11   3     3275.06     3211.20    115.83 o 
   0  11   3      109.67      125.85     12.77 o 
   1  11   3     3192.77     3000.00     73.17 o 
   2  11   3      474.60      442.05     29.46 o 
   3  11   3     2747.89     2649.11    194.27 o 
   4  11   3      137.97      137.55      6.31 o 
   5  11   3      826.58      842.68     19.86 o 
   6  11   3       10.57       13.52      3.34 o 
   7  11   3       99.55      109.92      6.95 o 
   8  11   3      162.43      150.48     10.45 o 
  -8  12   3        5.98        5.38      2.70 o 
  -7  12   3       84.62       90.71      8.86 o 
  -6  12   3       18.36       23.58      8.22 o 
  -5  12   3       13.46       13.37      2.67 o 
  -4  12   3      133.69      138.76      7.75 o 
  -3  12   3      357.06      333.05     12.05 o 
  -2  12   3      258.22      255.26     12.91 o 
  -1  12   3        9.58        2.51      4.85 o 
   0  12   3     2572.99     2599.17     57.06 o 
   1  12   3       14.39        4.88      8.34 o 
   2  12   3      254.35      242.26      9.70 o 
   3  12   3      366.75      338.98      9.71 o 
   4  12   3      111.02      116.58      6.49 o 
   5  12   3       16.33       20.97      9.23 o 
   6  12   3       22.71       36.06      4.49 o 
   7  12   3       82.17       89.24      8.80 o 
   8  12   3        8.69       11.32      3.28 o 
  -7  13   3       68.98       76.53      7.63 o 
  -6  13   3       23.05       24.51      5.71 o 
  -5  13   3      467.13      498.60     11.95 o 
  -4  13   3       38.78       38.03      3.72 o 
  -3  13   3      482.94      468.35     11.87 o 
  -2  13   3      457.09      465.58     13.75 o 
  -1  13   3      971.59      976.82     19.27 o 
   0  13   3      756.92      762.10     14.45 o 
   1  13   3      997.44      972.67     20.63 o 
   2  13   3      478.41      467.26     11.76 o 
   3  13   3      488.03      455.48     11.86 o 
   4  13   3       55.51       50.42      4.27 o 
   5  13   3      467.34      491.13     12.07 o 
   6  13   3       17.63       12.48      4.13 o 
   7  13   3       60.14       57.59      6.64 o 
  -7  14   3        4.01        2.42      2.77 o 
  -6  14   3      289.60      324.95     10.42 o 
  -5  14   3       51.00       51.25      4.02 o 
  -4  14   3      187.08      201.92      9.48 o 
  -3  14   3       45.64       42.56      7.12 o 
  -2  14   3      106.39      104.97     10.55 o 
  -1  14   3       94.29       83.85      9.17 o 
   0  14   3      249.63      230.92      8.20 o 
   1  14   3      118.17      117.39      6.02 o 
   2  14   3       89.18       80.95      6.37 o 
   3  14   3       34.25       32.22      4.36 o 
   4  14   3      158.65      177.05     12.98 o 
   5  14   3       55.99       61.91      5.45 o 
   6  14   3      288.59      334.66     14.81 o 
   7  14   3        4.18        5.82      3.16 o 
  -6  15   3       56.46       71.07      6.30 o 
  -5  15   3       27.09       20.83      2.65 o 
  -4  15   3      156.54      148.87      6.41 o 
  -3  15   3       46.35       49.29      4.91 o 
  -2  15   3       74.55       57.28      7.65 o 
  -1  15   3      218.91      237.14     14.86 o 
   0  15   3        0.86       -0.67      1.72 o 
   1  15   3      214.20      225.85      8.12 o 
   2  15   3       59.79       55.65      5.29 o 
   3  15   3       54.03       62.71      8.40 o 
   4  15   3      135.29      125.24      7.45 o 
   5  15   3       32.32       37.39      5.96 o 
   6  15   3       50.92       52.18      5.58 o 
  -5  16   3        9.74       16.91      3.19 o 
  -4  16   3       99.77      101.81      4.90 o 
  -3  16   3       31.22       38.72      3.44 o 
  -2  16   3      510.22      536.51     14.93 o 
  -1  16   3       90.83       87.34      9.04 o 
   0  16   3      193.00      205.51      7.43 o 
   1  16   3       88.98       87.03      6.98 o 
   2  16   3      522.81      526.57     20.73 o 
   3  16   3       36.78       49.16      6.89 o 
   4  16   3      112.97      124.55      9.63 o 
   5  16   3       12.79       11.19      3.52 o 
  -4  17   3       40.71       50.21      4.01 o 
  -3  17   3       82.27       91.77      7.58 o 
  -2  17   3       16.88       19.22      3.24 o 
  -1  17   3       98.83      120.95      6.78 o 
   0  17   3       12.46       12.10      2.48 o 
   1  17   3       80.81       75.17      7.23 o 
   2  17   3       17.82       18.07      4.49 o 
   3  17   3       70.36       79.08      7.53 o 
   4  17   3       44.11       51.62      5.79 o 
  -2  18   3       51.46       55.53      4.17 o 
  -1  18   3       33.47       30.64      3.24 o 
   0  18   3       30.21       44.85      5.47 o 
   1  18   3       30.36       32.62      3.17 o 
   2  18   3       57.63       63.73      6.11 o 
   0   0   4    10991.51    11369.31     73.33 o 
   1   0   4     8354.19     9038.71     40.68 o 
   2   0   4    13860.63    13397.35    136.27 o 
   3   0   4      812.38      828.63     14.73 o 
   4   0   4     6545.42     6489.58     78.30 o 
   5   0   4      364.10      363.67     22.65 o 
   6   0   4     1327.91     1202.63     58.70 o 
   7   0   4      211.74      188.49     19.89 o 
   8   0   4      326.19      341.22      9.78 o 
   9   0   4        1.86        2.93      2.71 o 
  10   0   4       27.36       37.41      5.99 o 
 -10   1   4        4.72        3.09      2.02 o 
  -9   1   4      331.17      365.23     12.76 o 
  -8   1   4      121.14      127.83      6.29 o 
  -7   1   4      949.83      915.73     43.17 o 
  -6   1   4      310.42      301.34     23.25 o 
  -5   1   4     2609.61     2411.22     58.56 o 
  -4   1   4     3073.35     3259.51     55.55 o 
  -3   1   4     1549.41     1482.32     18.50 o 
  -2   1   4      398.80      390.64     10.24 o 
  -1   1   4    35707.43    32399.13    100.25 o 
   0   1   4    11503.38    11571.57     47.47 o 
   1   1   4    34991.90    31474.28    116.63 o 
   2   1   4      448.08      450.17      7.47 o 
   3   1   4     1589.77     1523.51     21.75 o 
   4   1   4     3045.17     3221.53     61.24 o 
   5   1   4     2536.28     2368.38     56.83 o 
   6   1   4      346.56      297.50     55.73 o 
   7   1   4      894.87      861.82     58.86 o 
   8   1   4      138.79      133.96      9.01 o 
   9   1   4      330.79      351.63     12.79 o 
  10   1   4        7.32        6.36      3.81 o 
 -10   2   4       14.94       18.03      3.12 o 
  -9   2   4       19.94       18.83      5.23 o 
  -8   2   4       10.97        7.33      2.68 o 
  -7   2   4      213.09      246.23     33.62 o 
  -6   2   4     1099.71     1035.87     65.92 o 
  -5   2   4      195.66      152.80     14.18 o 
  -4   2   4     3217.43     3128.68     38.21 o 
  -3   2   4     1479.27     1544.23     20.84 o 
  -2   2   4    10147.44     9849.00     52.03 o 
  -1   2   4     5879.32     6068.34     37.00 o 
   0   2   4     3800.61     3683.16     25.04 o 
   1   2   4     5764.51     6159.34     33.39 o 
   2   2   4     9810.64     9584.20     71.56 o 
   3   2   4     1416.27     1579.16     35.46 o 
   4   2   4     3140.18     3064.96     44.87 o 
   5   2   4      202.91      183.43     36.69 o 
   6   2   4     1052.11      968.41     40.24 o 
   7   2   4      197.84      154.72     25.53 o 
   8   2   4       18.18       20.09      3.20 o 
   9   2   4       18.59       23.16      5.35 o 
  10   2   4       18.92       10.56      3.72 o 
 -10   3   4       26.65       27.96      3.71 o 
  -9   3   4       99.71      101.51      7.80 o 
  -8   3   4       16.46       12.67      6.08 o 
  -7   3   4      254.08      250.34     13.47 o 
  -6   3   4      216.59      176.63     27.46 o 
  -5   3   4     3411.02     3619.69     63.42 o 
  -4   3   4      577.37      628.09     21.33 o 
  -3   3   4     8333.09     7946.29     57.69 o 
  -2   3   4     3119.89     3082.26     23.77 o 
  -1   3   4    21015.94    20099.22    128.13 o 
   0   3   4      103.82      112.38      4.83 o 
   1   3   4    20274.56    19448.94    121.30 o 
   2   3   4     3405.74     3407.85     43.02 o 
   3   3   4     8344.95     8312.00    120.70 o 
   4   3   4      571.79      639.11     24.88 o 
   5   3   4     3211.14     3351.44     79.93 o 
   6   3   4      215.90      185.94     26.85 o 
   7   3   4      230.06      230.23      9.51 o 
   8   3   4       18.37       23.50      5.45 o 
   9   3   4      100.16       99.39      8.67 o 
  10   3   4       24.37       29.21      5.51 o 
 -10   4   4       11.49        8.29      2.61 o 
  -9   4   4       73.91       67.48      5.85 o 
  -8   4   4       40.67       27.75      4.94 o 
  -7   4   4      262.65      250.69     14.99 o 
  -6   4   4      334.12      298.31     35.96 o 
  -5   4   4      385.70      470.97     28.27 o 
  -4   4   4     2259.95     2294.18     53.33 o 
  -3   4   4     2102.40     2153.23     54.82 o 
  -2   4   4     9251.51     9165.19     62.36 o 
  -1   4   4     2645.73     2761.86     26.18 o 
   0   4   4     7408.21     7249.88     77.65 o 
   1   4   4     2616.07     2722.71     31.96 o 
   2   4   4     9719.98     9748.40     52.80 o 
   3   4   4     2173.53     2327.45     68.34 o 
   4   4   4     2208.02     2307.68     72.21 o 
   5   4   4      343.80      348.23     33.93 o 
   6   4   4      358.14      316.72     35.22 o 
   7   4   4      289.75      277.52     10.63 o 
   8   4   4       54.66       51.42      5.44 o 
   9   4   4       79.56       71.68      6.17 o 
  10   4   4       12.78        7.99      2.62 o 
 -10   5   4       30.15       25.28      4.88 o 
  -9   5   4      190.22      184.54      9.21 o 
  -8   5   4      107.22      108.77      7.49 o 
  -7   5   4      941.85      895.03     28.23 o 
  -6   5   4      250.00      214.13     28.65 o 
  -5   5   4     1110.70     1144.04     45.57 o 
  -4   5   4      262.96      266.25     19.58 o 
  -3   5   4     2915.68     2937.04     60.15 o 
  -2   5   4     1299.75     1330.97     30.57 o 
  -1   5   4     3335.53     3270.47     44.71 o 
   0   5   4        6.22       19.18      6.49 o 
   1   5   4     3570.42     3568.74     36.67 o 
   2   5   4     1277.34     1303.91     23.77 o 
   3   5   4     2739.33     2684.65     55.14 o 
   4   5   4      217.22      240.16     25.22 o 
   5   5   4     1019.47     1024.07     53.52 o 
   6   5   4      286.52      279.00     34.15 o 
   7   5   4      949.66      886.96     18.95 o 
   8   5   4       95.59       97.88      7.02 o 
   9   5   4      186.65      200.22      9.57 o 
  10   5   4       26.75       20.14      4.58 o 
 -10   6   4      166.85      170.40     10.48 o 
  -9   6   4       79.21       76.02      8.59 o 
  -8   6   4      232.07      215.74     10.25 o 
  -7   6   4      407.78      370.92     18.53 o 
  -6   6   4      591.81      592.79     36.05 o 
  -5   6   4     1147.15     1149.39     84.94 o 
  -4   6   4      401.34      320.52     22.45 o 
  -3   6   4        1.42        2.53      4.11 o 
  -2   6   4      200.87      205.05     12.11 o 
  -1   6   4       43.40       30.50      6.14 o 
   0   6   4      526.73      513.77     15.58 o 
   1   6   4       51.69       51.41      6.54 o 
   2   6   4      255.90      285.41     14.45 o 
   3   6   4        6.31        5.31      6.44 o 
   4   6   4      402.72      334.17     30.89 o 
   5   6   4     1173.25     1206.97     61.85 o 
   6   6   4      579.90      599.45     51.16 o 
   7   6   4      427.85      398.17     13.23 o 
   8   6   4      231.84      216.60     10.17 o 
   9   6   4       97.26       87.40      6.48 o 
  10   6   4      167.17      192.47     11.05 o 
 -10   7   4       36.09       36.18      5.13 o 
  -9   7   4        9.18       12.59      4.42 o 
  -8   7   4       85.72       77.53      9.02 o 
  -7   7   4       37.96       33.41      4.35 o 
  -6   7   4       11.64       12.19      2.85 o 
  -5   7   4      318.63      305.39     25.52 o 
  -4   7   4       86.31      103.10     13.07 o 
  -3   7   4      302.10      332.50     23.31 o 
  -2   7   4      167.88      190.29     16.89 o 
  -1   7   4     1834.49     2032.26     40.30 o 
   0   7   4      578.92      577.65     21.64 o 
   1   7   4     1936.27     2137.34     41.52 o 
   2   7   4      141.98      139.17     10.87 o 
   3   7   4      341.94      333.53     40.02 o 
   4   7   4       66.45       65.23     15.58 o 
   5   7   4      365.52      361.63     35.94 o 
   6   7   4       18.70       14.80      3.75 o 
   7   7   4       26.00       37.51      5.72 o 
   8   7   4       72.84       72.93      6.13 o 
   9   7   4        9.41       16.70      3.36 o 
  10   7   4       32.45       31.55      4.77 o 
  -9   8   4       10.25       10.45      3.84 o 
  -8   8   4        8.92       11.18      4.23 o 
  -7   8   4       42.84       40.09      6.89 o 
  -6   8   4      218.40      206.45     25.00 o 
  -5   8   4      249.64      256.04     23.79 o 
  -4   8   4      395.60      393.80     21.96 o 
  -3   8   4      525.18      538.74     49.19 o 
  -2   8   4     1925.50     1931.63    129.16 o 
  -1   8   4     2957.53     3229.02     57.73 o 
   0   8   4      974.42      984.07     30.07 o 
   1   8   4     2994.54     3224.46     54.87 o 
   2   8   4     1922.73     1934.09     42.41 o 
   3   8   4      540.81      546.62     32.59 o 
   4   8   4      388.19      377.87     36.56 o 
   5   8   4      245.61      282.56     33.30 o 
   6   8   4      208.90      192.88      8.77 o 
   7   8   4       43.96       45.29      5.02 o 
   8   8   4       10.36        8.88      2.75 o 
   9   8   4        8.71       10.16      4.59 o 
  -9   9   4       37.31       48.65      5.97 o 
  -8   9   4        6.78        4.30      2.36 o 
  -7   9   4       29.58       38.13      4.62 o 
  -6   9   4       48.15       62.73     12.24 o 
  -5   9   4      165.73      168.22     11.19 o 
  -4   9   4      424.38      410.07     29.15 o 
  -3   9   4      301.99      313.78     31.71 o 
  -2   9   4      124.40      105.95     22.23 o 
  -1   9   4      634.85      625.82     25.49 o 
   0   9   4      715.02      769.17     28.29 o 
   1   9   4      571.14      550.32     23.96 o 
   2   9   4      126.63      119.00      9.84 o 
   3   9   4      271.24      262.06     21.62 o 
   4   9   4      434.73      424.83     29.35 o 
   5   9   4      176.06      161.31      6.31 o 
   6   9   4       43.79       55.24      6.06 o 
   7   9   4       31.74       38.21      4.57 o 
   8   9   4        6.69        7.45      3.16 o 
   9   9   4       31.08       31.00      5.21 o 
  -9  10   4        9.26        8.22      2.54 o 
  -8  10   4       53.78       59.17      4.93 o 
  -7  10   4      228.51      224.89     14.01 o 
  -6  10   4      208.43      221.48      9.95 o 
  -5  10   4      598.12      556.33     38.38 o 
  -4  10   4        4.48       12.18      6.25 o 
  -3  10   4     1927.35     1823.86     61.84 o 
  -2  10   4     1275.55     1299.41     51.27 o 
  -1  10   4      989.67      969.90     43.29 o 
   0  10   4      313.74      329.57     19.61 o 
   1  10   4      952.31      965.86     33.25 o 
   2  10   4     1289.06     1235.33     49.04 o 
   3  10   4     1958.56     1933.07    183.36 o 
   4  10   4        7.49        6.00     19.02 o 
   5  10   4      598.30      592.53     12.71 o 
   6  10   4      220.94      210.75      9.64 o 
   7  10   4      234.91      228.42     14.43 o 
   8  10   4       59.10       57.16      4.81 o 
   9  10   4        8.66       11.27      3.44 o 
  -8  11   4       59.90       54.74      4.35 o 
  -7  11   4       32.06       33.79      4.18 o 
  -6  11   4      181.85      192.41     13.32 o 
  -5  11   4      314.92      320.97     17.15 o 
  -4  11   4       27.18       18.66      3.53 o 
  -3  11   4       41.42       49.48     11.96 o 
  -2  11   4       16.93       28.47      9.60 o 
  -1  11   4       51.47       74.56     23.34 o 
   0  11   4      250.60      282.38     19.10 o 
   1  11   4       47.30       46.60     10.15 o 
   2  11   4       36.09       36.08     13.25 o 
   3  11   4       44.86       39.65      4.05 o 
   4  11   4       33.58       33.71      3.40 o 
   5  11   4      283.48      280.29     11.38 o 
   6  11   4      146.05      161.65      8.47 o 
   7  11   4       33.10       35.57      6.39 o 
   8  11   4       60.28       54.97      6.63 o 
  -8  12   4       77.85       82.00      7.05 o 
  -7  12   4       16.40       18.18      4.60 o 
  -6  12   4       22.40       24.26      5.67 o 
  -5  12   4       45.50       49.37      7.46 o 
  -4  12   4      337.59      329.15     12.26 o 
  -3  12   4      190.84      182.55      8.79 o 
  -2  12   4      227.14      213.58      9.20 o 
  -1  12   4       32.16       29.78      4.84 o 
   0  12   4      894.00      818.75     81.41 o 
   1  12   4       29.22        9.57      8.09 o 
   2  12   4      233.78      218.87      9.83 o 
   3  12   4      203.43      194.69      7.70 o 
   4  12   4      368.18      344.85     12.01 o 
   5  12   4       50.95       44.68      3.98 o 
   6  12   4       24.68       22.15      4.96 o 
   7  12   4       22.12       20.10      5.00 o 
   8  12   4       79.83       77.50      6.74 o 
  -7  13   4        6.54        6.82      3.65 o 
  -6  13   4      145.15      136.28      7.42 o 
  -5  13   4       64.47       55.75      5.51 o 
  -4  13   4      100.64       95.12      5.74 o 
  -3  13   4       11.72        8.14      2.22 o 
  -2  13   4       15.51       13.00      2.54 o 
  -1  13   4       48.75       27.97      3.63 o 
   0  13   4       35.23       31.08      3.35 o 
   1  13   4       50.67       39.53      5.76 o 
   2  13   4       16.72       18.39      3.60 o 
   3  13   4       11.45        6.02      3.98 o 
   4  13   4       95.64      106.87     10.40 o 
   5  13   4       73.03       73.45      8.52 o 
   6  13   4      141.52      153.43     11.00 o 
   7  13   4        6.45        5.27      3.24 o 
  -7  14   4       24.12       25.47      4.48 o 
  -6  14   4       47.67       50.77      4.34 o 
  -5  14   4       83.96       90.02      4.98 o 
  -4  14   4      134.21      133.33      7.69 o 
  -3  14   4      278.53      274.11     10.99 o 
  -2  14   4       54.27       46.91      4.88 o 
  -1  14   4       50.00       47.02      7.29 o 
   0  14   4      115.67       94.76      5.35 o 
   1  14   4       56.45       49.54      4.92 o 
   2  14   4       44.32       33.85      4.42 o 
   3  14   4      294.94      288.34     16.39 o 
   4  14   4      119.27      116.01      7.40 o 
   5  14   4       89.49       90.93      8.90 o 
   6  14   4       44.59       48.96      6.04 o 
   7  14   4       25.43       24.54      4.13 o 
  -6  15   4       15.88       17.99      2.48 o 
  -5  15   4        9.24       10.18      3.37 o 
  -4  15   4       40.68       37.56      3.70 o 
  -3  15   4       31.85       28.11      4.51 o 
  -2  15   4      388.71      364.66     18.10 o 
  -1  15   4       26.56       23.26      5.56 o 
   0  15   4      181.95      174.26     16.53 o 
   1  15   4       26.66       23.34      3.57 o 
   2  15   4      371.83      362.08     17.92 o 
   3  15   4       29.87       20.02      3.52 o 
   4  15   4       41.01       37.15      6.28 o 
   5  15   4        5.48        9.86      3.97 o 
   6  15   4       16.10       23.96      4.14 o 
  -5  16   4      148.51      149.21      5.02 o 
  -4  16   4       34.42       33.08      2.98 o 
  -3  16   4       34.88       33.91      4.01 o 
  -2  16   4        9.03        2.84      3.60 o 
  -1  16   4       12.22       14.38      4.70 o 
   0  16   4       19.66       26.50      3.55 o 
   1  16   4       19.22       21.72      4.80 o 
   2  16   4       10.64        3.73      3.34 o 
   3  16   4       32.25       33.96      5.83 o 
   4  16   4       39.62       41.37      5.96 o 
   5  16   4      142.72      141.41      8.86 o 
  -4  17   4       32.99       34.43      4.18 o 
  -3  17   4       18.44       18.70      3.13 o 
  -2  17   4       11.83       13.13      3.01 o 
  -1  17   4       44.96       41.94      4.24 o 
   0  17   4        1.63        2.85      2.02 o 
   1  17   4       44.05       43.80      4.11 o 
   2  17   4       13.10       17.11      4.29 o 
   3  17   4       16.14       16.94      4.30 o 
   4  17   4       43.72       45.35      5.19 o 
  -2  18   4      125.68      134.52      5.95 o 
  -1  18   4       16.48       16.07      2.59 o 
   0  18   4      256.46      257.99     11.62 o 
   1  18   4       18.24       17.57      2.53 o 
   2  18   4      118.56      123.06      7.85 o 
   1   0   5       69.64       85.51      4.63 o 
   2   0   5     1092.73     1099.44     14.69 o 
   3   0   5       72.46       82.79      6.83 o 
   4   0   5      139.57      142.79     12.58 o 
   5   0   5      374.73      363.54     23.17 o 
   6   0   5       21.77       20.46      7.34 o 
   7   0   5       10.30       19.31      5.90 o 
   8   0   5      696.29      671.37     17.50 o 
   9   0   5       53.21       41.79      6.89 o 
  10   0   5        1.02        0.66      3.06 o 
 -10   1   5       44.11       39.15      6.07 o 
  -9   1   5       44.77       41.99      4.76 o 
  -8   1   5       30.67       36.02      3.72 o 
  -7   1   5       42.10       39.30      4.06 o 
  -6   1   5      264.81      232.66     20.76 o 
  -5   1   5      193.78      163.69     16.03 o 
  -4   1   5      112.36      122.43     19.92 o 
  -3   1   5      485.43      499.06     14.01 o 
  -2   1   5     1238.73     1278.87     13.20 o 
  -1   1   5      921.95      953.59     12.97 o 
   0   1   5      402.52      438.82     10.23 o 
   1   1   5      962.19     1008.35     13.19 o 
   2   1   5     1378.74     1425.27     20.36 o 
   3   1   5      447.01      498.12     28.39 o 
   4   1   5      129.89      141.58     11.99 o 
   5   1   5      180.53      154.33     15.22 o 
   6   1   5      249.73      216.31     19.72 o 
   7   1   5       35.03       27.97      3.43 o 
   8   1   5       28.40       24.35      4.95 o 
   9   1   5       40.20       42.11      4.86 o 
  10   1   5       39.67       39.08      5.98 o 
 -10   2   5       33.12       36.74      3.87 o 
  -9   2   5       55.76       57.65      5.48 o 
  -8   2   5       16.42       19.37      6.29 o 
  -7   2   5      412.61      380.37     12.50 o 
  -6   2   5      481.09      465.88     29.50 o 
  -5   2   5      168.23      200.28     17.74 o 
  -4   2   5      404.87      439.59     21.81 o 
  -3   2   5      192.60      215.48     11.34 o 
  -2   2   5     1507.96     1574.13     18.64 o 
  -1   2   5     2068.12     2152.28     27.93 o 
   0   2   5     6293.01     6478.95     35.12 o 
   1   2   5     2131.86     2177.06     25.07 o 
   2   2   5     1555.03     1647.65     19.26 o 
   3   2   5      178.41      194.99     18.71 o 
   4   2   5      318.83      335.85     19.11 o 
   5   2   5      149.80      165.26     15.85 o 
   6   2   5      461.58      455.97     28.22 o 
   7   2   5      375.80      351.66     11.74 o 
   8   2   5       24.20       30.75      4.30 o 
   9   2   5       64.68       69.19      6.01 o 
  10   2   5       31.36       35.04      5.54 o 
 -10   3   5       42.30       42.50      7.51 o 
  -9   3   5       57.31       55.65      5.45 o 
  -8   3   5       57.14       58.29      6.73 o 
  -7   3   5      886.98      850.99     27.09 o 
  -6   3   5       84.23       98.01     21.29 o 
  -5   3   5     1109.09     1130.28     42.24 o 
  -4   3   5      254.64      240.48     13.91 o 
  -3   3   5     3299.44     3303.56     45.72 o 
  -2   3   5      148.61      173.09     12.16 o 
  -1   3   5      146.10      176.49      7.52 o 
   0   3   5      171.33      187.11      6.93 o 
   1   3   5      183.40      195.96      6.68 o 
   2   3   5      169.96      156.90      6.15 o 
   3   3   5     3460.92     3593.92     84.56 o 
   4   3   5      277.08      254.25     16.56 o 
   5   3   5     1221.52     1147.22     60.42 o 
   6   3   5      104.87      112.67     21.13 o 
   7   3   5      832.88      767.46     17.45 o 
   8   3   5       70.74       79.03      6.45 o 
   9   3   5       53.69       46.87      5.29 o 
  10   3   5       38.37       41.55      6.01 o 
 -10   4   5        7.19        7.06      2.83 o 
  -9   4   5       21.89       21.74      3.83 o 
  -8   4   5       25.07       21.26      3.77 o 
  -7   4   5      148.05      146.77     11.72 o 
  -6   4   5      808.98      787.37     58.52 o 
  -5   4   5       55.90       48.87     10.51 o 
  -4   4   5     1072.98     1108.37     38.80 o 
  -3   4   5     2692.61     2916.44     85.61 o 
  -2   4   5     2520.08     2570.46     33.48 o 
  -1   4   5     2278.50     2511.88     33.30 o 
   0   4   5     5277.06     5323.62     48.17 o 
   1   4   5     2306.48     2569.88     33.48 o 
   2   4   5     2429.28     2469.97     28.26 o 
   3   4   5     2645.51     2847.04     79.36 o 
   4   4   5     1004.27     1007.32     49.95 o 
   5   4   5       69.43       81.95     17.68 o 
   6   4   5      801.94      750.18     54.73 o 
   7   4   5      134.81      113.31      6.98 o 
   8   4   5       22.97       22.78      4.34 o 
   9   4   5       31.19       31.93      4.14 o 
  10   4   5        6.16       11.30      4.35 o 
 -10   5   5       56.19       53.99      6.32 o 
  -9   5   5       21.44       19.46      3.65 o 
  -8   5   5      119.15      105.81      7.30 o 
  -7   5   5      160.38      168.98     12.74 o 
  -6   5   5       93.34       76.38     18.49 o 
  -5   5   5      327.84      312.71     24.85 o 
  -4   5   5       38.22       45.05      9.51 o 
  -3   5   5     4503.61     4766.06     80.58 o 
  -2   5   5      114.82      104.04      9.37 o 
  -1   5   5     1552.12     1462.77     33.91 o 
   0   5   5       20.36       17.18      2.94 o 
   1   5   5     1531.03     1390.50     30.78 o 
   2   5   5      155.98      163.13     11.62 o 
   3   5   5     4265.06     4434.42     74.49 o 
   4   5   5       27.07       66.41     14.39 o 
   5   5   5      330.51      329.64     31.15 o 
   6   5   5      100.70       86.45     19.00 o 
   7   5   5      153.17      145.27     11.95 o 
   8   5   5      110.76       98.43      7.04 o 
   9   5   5       26.47       27.78      4.46 o 
  10   5   5       58.62       54.53      6.25 o 
 -10   6   5       58.65       82.24      7.20 o 
  -9   6   5       34.33       30.42      5.83 o 
  -8   6   5      153.65      156.09      8.70 o 
  -7   6   5       61.76       63.36      8.22 o 
  -6   6   5       83.06       73.72     19.41 o 
  -5   6   5      476.41      511.99     32.63 o 
  -4   6   5     1948.25     1974.83     57.38 o 
  -3   6   5     1485.40     1672.48     50.55 o 
  -2   6   5     3092.85     3068.42     48.71 o 
  -1   6   5      723.15      835.93     25.50 o 
   0   6   5      905.87      925.19     26.73 o 
   1   6   5      640.72      749.98     28.04 o 
   2   6   5     3297.35     3189.08     49.91 o 
   3   6   5     1463.68     1494.86     45.50 o 
   4   6   5     1904.38     2000.09     77.68 o 
   5   6   5      453.88      492.02     40.31 o 
   6   6   5      106.90       98.94     20.96 o 
   7   6   5       51.57       55.53      6.21 o 
   8   6   5      142.50      149.40      8.52 o 
   9   6   5       27.84       35.57      7.58 o 
  10   6   5       57.05       71.35      6.87 o 
  -9   7   5       35.44       38.64      6.11 o 
  -8   7   5       99.41       89.96      9.44 o 
  -7   7   5      199.11      195.55     13.63 o 
  -6   7   5       31.18       28.83      3.05 o 
  -5   7   5     1181.96     1122.40     48.94 o 
  -4   7   5      384.97      403.70     27.19 o 
  -3   7   5     1699.29     1690.97     53.40 o 
  -2   7   5      215.98      184.17     27.76 o 
  -1   7   5     4207.29     4563.35     62.72 o 
   0   7   5      115.56      161.54     12.19 o 
   1   7   5     4354.91     4672.32     63.84 o 
   2   7   5      217.76      181.17     12.89 o 
   3   7   5     1710.87     1739.07     51.12 o 
   4   7   5      407.64      409.63     37.27 o 
   5   7   5     1207.08     1242.01     66.51 o 
   6   7   5       43.80       39.60      8.21 o 
   7   7   5      205.82      198.76      9.77 o 
   8   7   5       99.37       91.12      6.71 o 
   9   7   5       24.63       32.08      4.48 o 
  -9   8   5       33.34       47.34      6.24 o 
  -8   8   5      173.14      181.77     12.76 o 
  -7   8   5       19.05       13.30      4.56 o 
  -6   8   5      265.13      297.41     14.87 o 
  -5   8   5      272.71      266.49     24.51 o 
  -4   8   5     1577.24     1494.33     43.33 o 
  -3   8   5      153.06      158.43     17.47 o 
  -2   8   5     1439.81     1439.84     49.92 o 
  -1   8   5       60.78       65.51      8.50 o 
   0   8   5     1908.63     1896.96     49.57 o 
   1   8   5       44.54       39.88      9.57 o 
   2   8   5     1422.93     1342.86     36.49 o 
   3   8   5      165.63      123.42     14.66 o 
   4   8   5     1590.08     1506.26     74.00 o 
   5   8   5      266.41      242.20     31.11 o 
   6   8   5      251.57      263.82     10.06 o 
   7   8   5       27.84       19.95      3.54 o 
   8   8   5      199.50      210.17     10.86 o 
   9   8   5       36.13       39.37      5.88 o 
  -9   9   5       36.94       41.97      3.57 o 
  -8   9   5       53.90       65.14      7.62 o 
  -7   9   5      278.75      289.80     11.16 o 
  -6   9   5      148.80      152.35     11.76 o 
  -5   9   5     1296.75     1185.99     53.39 o 
  -4   9   5      130.91      138.34     17.74 o 
  -3   9   5     1820.10     1743.78    113.67 o 
  -2   9   5      215.05      224.62     20.96 o 
  -1   9   5     1721.76     1774.50     43.73 o 
   0   9   5        1.10        4.96      3.84 o 
   1   9   5     1520.98     1503.60     40.57 o 
   2   9   5      206.94      193.65     12.54 o 
   3   9   5     1700.55     1696.47     44.44 o 
   4   9   5      115.58      104.50     14.71 o 
   5   9   5     1365.81     1286.16     22.07 o 
   6   9   5      142.53      136.39     10.06 o 
   7   9   5      276.95      284.25     11.23 o 
   8   9   5       52.49       60.42      9.92 o 
   9   9   5       38.53       48.24      5.89 o 
  -9  10   5       10.65       11.49      2.01 o 
  -8  10   5       74.55       79.94      5.50 o 
  -7  10   5       22.92       27.74      3.82 o 
  -6  10   5      561.28      533.08     15.27 o 
  -5  10   5       63.10       65.18      7.52 o 
  -4  10   5      324.65      306.01     10.74 o 
  -3  10   5      252.25      234.19     23.29 o 
  -2  10   5     2272.88     2250.53     68.05 o 
  -1  10   5       29.55       21.77      8.20 o 
   0  10   5     2149.91     2042.28     56.15 o 
   1  10   5       42.91       25.49      5.69 o 
   2  10   5     2422.40     2319.37     65.18 o 
   3  10   5      206.11      184.99     19.66 o 
   4  10   5      376.50      354.68      9.70 o 
   5  10   5       58.90       63.64      5.62 o 
   6  10   5      514.06      512.95     20.99 o 
   7  10   5       22.95       18.33      5.08 o 
   8  10   5       74.30       75.16      7.94 o 
   9  10   5        9.09        7.86      3.05 o 
  -8  11   5       67.87       68.60      4.70 o 
  -7  11   5        1.41       10.96      3.90 o 
  -6  11   5       84.38       75.93      8.66 o 
  -5  11   5      198.16      187.61     13.32 o 
  -4  11   5       84.96       73.69      5.72 o 
  -3  11   5      942.43      907.42     18.81 o 
  -2  11   5     1637.68     1648.79     60.72 o 
  -1  11   5     1139.87     1014.95     46.71 o 
   0  11   5     1301.72     1274.95     40.61 o 
   1  11   5     1109.57     1015.89     36.18 o 
   2  11   5     1659.21     1653.42     75.90 o 
   3  11   5      903.15      857.14     27.14 o 
   4  11   5       84.70       84.45     16.09 o 
   5  11   5      241.05      233.18     14.75 o 
   6  11   5       78.36       76.05      8.39 o 
   7  11   5        4.89        7.49      3.65 o 
   8  11   5       72.31       68.36      6.90 o 
  -8  12   5       20.21       23.91      4.03 o 
  -7  12   5       29.89       39.64      6.12 o 
  -6  12   5      536.06      546.93     21.02 o 
  -5  12   5       43.39       33.76      6.22 o 
  -4  12   5      434.28      446.95     14.17 o 
  -3  12   5      511.77      472.70     14.53 o 
  -2  12   5      647.59      601.40     16.04 o 
  -1  12   5      351.90      363.51     11.69 o 
   0  12   5      646.47      655.93     27.46 o 
   1  12   5      379.88      395.05      9.83 o 
   2  12   5      617.37      574.92     17.74 o 
   3  12   5      538.02      532.70     22.01 o 
   4  12   5      389.86      391.73     13.50 o 
   5  12   5       46.76       48.68      7.32 o 
   6  12   5      490.78      524.86     20.37 o 
   7  12   5       33.42       30.88      5.68 o 
   8  12   5       20.66       23.87      4.02 o 
  -7  13   5       26.59       28.55      4.74 o 
  -6  13   5      107.72      109.85      6.43 o 
  -5  13   5       60.04       65.66      4.52 o 
  -4  13   5       96.47       85.14      7.87 o 
  -3  13   5      368.19      374.36     13.10 o 
  -2  13   5      126.13      118.00      7.12 o 
  -1  13   5      181.54      196.92     12.43 o 
   0  13   5      107.38      104.36      5.37 o 
   1  13   5      203.48      213.91     10.25 o 
   2  13   5      119.66      106.24      6.95 o 
   3  13   5      329.80      330.13     17.50 o 
   4  13   5       83.11       77.11      8.92 o 
   5  13   5       79.06       89.86      9.22 o 
   6  13   5      103.95      115.70      9.45 o 
   7  13   5       25.60       31.75      5.09 o 
  -6  14   5       30.35       36.62      3.69 o 
  -5  14   5       38.31       39.99      3.54 o 
  -4  14   5      302.92      316.94     12.41 o 
  -3  14   5      156.16      172.02      7.09 o 
  -2  14   5      339.97      338.35     12.25 o 
  -1  14   5       40.79       39.14      6.49 o 
   0  14   5      338.48      324.05     17.17 o 
   1  14   5       41.57       34.21      4.09 o 
   2  14   5      350.38      342.09     12.07 o 
   3  14   5      153.14      163.63     12.31 o 
   4  14   5      324.61      336.74     16.95 o 
   5  14   5       32.52       38.66      6.12 o 
   6  14   5       34.31       38.07      5.39 o 
  -6  15   5       10.11        9.61      2.07 o 
  -5  15   5       67.21       68.26      3.88 o 
  -4  15   5       65.90       72.30      5.33 o 
  -3  15   5      263.44      274.15     11.39 o 
  -2  15   5      107.32      114.43     10.50 o 
  -1  15   5      413.88      403.80     18.93 o 
   0  15   5        3.51        5.16      6.88 o 
   1  15   5      425.13      441.10     13.50 o 
   2  15   5      113.49      103.09      9.65 o 
   3  15   5      242.36      253.78     14.58 o 
   4  15   5       74.79       87.43      8.49 o 
   5  15   5       55.59       56.73      6.55 o 
   6  15   5       11.01       12.76      2.27 o 
  -5  16   5       28.05       31.17      2.36 o 
  -4  16   5      180.91      189.66      6.16 o 
  -3  16   5      118.19      117.08      9.51 o 
  -2  16   5       33.83       32.78      5.95 o 
  -1  16   5       74.74       78.84      8.36 o 
   0  16   5       31.69       42.89      5.82 o 
   1  16   5       76.04       86.54      5.91 o 
   2  16   5       30.75       31.20      5.35 o 
   3  16   5      122.50      128.30      9.88 o 
   4  16   5      204.82      222.56     12.01 o 
   5  16   5       26.92       31.75      4.56 o 
  -3  17   5        1.83        3.81      5.33 o 
  -2  17   5       66.21       69.67      5.11 o 
  -1  17   5      112.60      116.49      6.34 o 
   0  17   5      261.98      259.55      8.99 o 
   1  17   5      112.59      116.70      6.10 o 
   2  17   5       64.59       57.69      6.46 o 
   3  17   5        2.90       11.82      3.60 o 
  -1  18   5      105.32      124.87      6.93 o 
   0  18   5        3.93        4.29      2.62 o 
   1  18   5      114.36      129.95      5.21 o 
   0   0   6    25200.49    24573.44    110.11 o 
   1   0   6       12.44        6.96      2.34 o 
   2   0   6     3252.49     3254.86     48.41 o 
   3   0   6     1853.81     1943.31     41.41 o 
   4   0   6     5367.88     5423.18    109.82 o 
   5   0   6      408.64      399.83     22.98 o 
   6   0   6      724.56      666.36     34.89 o 
   7   0   6      321.75      322.34      9.70 o 
   8   0   6      477.12      500.69     21.76 o 
   9   0   6       26.24       28.38      5.84 o 
  10   0   6        6.39        5.95      3.56 o 
 -10   1   6       50.40       50.84      6.55 o 
  -9   1   6       28.70       40.24      4.44 o 
  -8   1   6      322.73      313.76     12.01 o 
  -7   1   6      453.57      437.76     17.59 o 
  -6   1   6      633.82      596.87     33.44 o 
  -5   1   6      511.78      451.04     25.27 o 
  -4   1   6      313.23      311.87     19.22 o 
  -3   1   6     2012.09     1914.49     33.85 o 
  -2   1   6      390.31      420.51     10.99 o 
  -1   1   6     3502.51     3339.58     28.74 o 
   0   1   6      525.59      509.96     10.46 o 
   1   1   6     3768.04     3654.65     26.66 o 
   2   1   6      306.63      308.23      8.87 o 
   3   1   6     2035.44     1953.74     61.26 o 
   4   1   6      303.37      306.88     18.59 o 
   5   1   6      512.17      458.31     21.10 o 
   6   1   6      615.33      583.97     32.69 o 
   7   1   6      422.97      406.90     10.32 o 
   8   1   6      320.97      302.57     12.02 o 
   9   1   6       22.24       19.88      4.71 o 
  10   1   6       52.35       63.42      7.21 o 
 -10   2   6       36.08       40.93      3.95 o 
  -9   2   6       47.85       51.90      6.13 o 
  -8   2   6      404.81      414.48     13.96 o 
  -7   2   6      262.07      246.04     14.70 o 
  -6   2   6     1655.21     1620.95     55.39 o 
  -5   2   6      153.63      136.45     16.32 o 
  -4   2   6     3409.63     3540.96     64.38 o 
  -3   2   6     2245.35     2303.52     38.30 o 
  -2   2   6     1641.44     1570.05     28.87 o 
  -1   2   6     3282.77     3505.91     37.89 o 
   0   2   6    12408.72    11974.89     81.50 o 
   1   2   6     3493.83     3640.57     33.45 o 
   2   2   6     1669.21     1589.53     22.96 o 
   3   2   6     2057.03     2237.22     68.11 o 
   4   2   6     3408.95     3528.56     64.86 o 
   5   2   6      177.04      150.19     15.09 o 
   6   2   6     1749.82     1804.47     81.61 o 
   7   2   6      268.15      267.37      8.76 o 
   8   2   6      421.60      426.49     14.21 o 
   9   2   6       52.32       46.07      7.23 o 
  10   2   6       34.19       41.56      6.02 o 
 -10   3   6        5.60        1.19      3.35 o 
  -9   3   6       80.22       86.50      6.48 o 
  -8   3   6       43.20       32.97      6.63 o 
  -7   3   6      447.80      450.69     20.02 o 
  -6   3   6      134.61      104.45     22.92 o 
  -5   3   6      429.11      411.59     24.45 o 
  -4   3   6     2564.94     2615.14     55.99 o 
  -3   3   6      641.82      696.85     81.38 o 
  -2   3   6     2779.66     2777.63     43.08 o 
  -1   3   6      655.27      666.88     18.06 o 
   0   3   6     2579.90     2708.38     32.66 o 
   1   3   6      502.08      491.08     14.56 o 
   2   3   6     2524.86     2483.08     34.02 o 
   3   3   6      670.22      687.82     39.83 o 
   4   3   6     2505.49     2577.22     79.21 o 
   5   3   6      523.17      500.07     40.63 o 
   6   3   6      112.96       95.72     19.40 o 
   7   3   6      429.29      421.62     10.72 o 
   8   3   6       37.70       36.77      4.73 o 
   9   3   6       84.79      115.22     10.53 o 
  10   3   6        5.60        8.66      3.82 o 
 -10   4   6       42.62       42.11      5.40 o 
  -9   4   6       14.27       16.42      3.36 o 
  -8   4   6      125.28      126.58      7.86 o 
  -7   4   6      240.11      228.89     14.41 o 
  -6   4   6      547.69      539.57     49.35 o 
  -5   4   6      321.00      329.73     32.51 o 
  -4   4   6      572.69      536.70     39.19 o 
  -3   4   6      801.71      834.53     33.38 o 
  -2   4   6     5232.35     5182.81     60.82 o 
  -1   4   6      592.81      535.34     19.45 o 
   0   4   6     7453.05     7799.72     72.71 o 
   1   4   6      667.27      654.57     21.16 o 
   2   4   6     5154.20     5298.48     59.96 o 
   3   4   6      731.84      826.21     45.47 o 
   4   4   6      523.03      489.63     36.59 o 
   5   4   6      318.78      310.84     33.64 o 
   6   4   6      530.39      467.45     44.04 o 
   7   4   6      226.87      216.09      9.09 o 
   8   4   6      132.51      139.31      8.35 o 
   9   4   6       14.10       11.62      4.65 o 
  10   4   6       40.65       56.62      6.40 o 
 -10   5   6       63.70       66.08      6.36 o 
  -9   5   6        1.75        5.49      5.68 o 
  -8   5   6       75.47       75.52      9.49 o 
  -7   5   6      108.43       95.17      9.71 o 
  -6   5   6      118.36       97.24     21.46 o 
  -5   5   6      562.77      563.39     46.85 o 
  -4   5   6      615.52      603.58     47.67 o 
  -3   5   6     3890.06     3954.70     76.25 o 
  -2   5   6       61.73       58.29      9.56 o 
  -1   5   6     3226.80     3393.21     51.11 o 
   0   5   6      421.40      431.53     18.28 o 
   1   5   6     3394.23     3601.52     52.20 o 
   2   5   6       77.20       79.91      8.15 o 
   3   5   6     4050.57     4184.69    106.63 o 
   4   5   6      667.10      605.79     42.05 o 
   5   5   6      604.60      602.46     32.35 o 
   6   5   6      150.22      138.87     24.77 o 
   7   5   6      112.00       98.74      6.56 o 
   8   5   6       76.17       73.27     15.44 o 
   9   5   6        3.04        5.11      3.30 o 
  10   5   6       60.98       67.83      6.78 o 
 -10   6   6        5.04        7.71      2.94 o 
  -9   6   6       46.79       43.96      6.55 o 
  -8   6   6       54.53       45.62      4.94 o 
  -7   6   6      210.48      177.00     14.51 o 
  -6   6   6      600.97      580.65     12.46 o 
  -5   6   6      147.55      122.58     16.85 o 
  -4   6   6      507.42      500.23     30.09 o 
  -3   6   6      545.84      540.03     32.31 o 
  -2   6   6     1756.81     1797.80     39.39 o 
  -1   6   6     1452.22     1562.91     36.57 o 
   0   6   6      802.05      686.66     24.32 o 
   1   6   6     1440.49     1583.82     36.64 o 
   2   6   6     1503.34     1520.41     36.04 o 
   3   6   6      601.15      576.66     52.87 o 
   4   6   6      518.92      495.52     40.49 o 
   5   6   6      173.00      182.78     26.00 o 
   6   6   6      641.64      617.89     15.56 o 
   7   6   6      205.40      179.49     12.73 o 
   8   6   6       54.20       51.18      5.27 o 
   9   6   6       40.75       43.84      6.45 o 
  10   6   6        5.56       12.27      3.13 o 
  -9   7   6        5.87        6.51      3.71 o 
  -8   7   6       36.31       25.94      5.71 o 
  -7   7   6       73.47       85.42      8.41 o 
  -6   7   6      278.69      251.15      8.45 o 
  -5   7   6      774.97      756.29     40.91 o 
  -4   7   6      909.37      960.22     42.88 o 
  -3   7   6      920.93      824.39     38.54 o 
  -2   7   6      958.29     1027.36     41.43 o 
  -1   7   6     1847.61     1838.13     41.72 o 
   0   7   6      125.17      179.27     13.24 o 
   1   7   6     1864.44     1828.30     45.26 o 
   2   7   6      865.07      917.40     29.52 o 
   3   7   6      944.85      860.10     37.81 o 
   4   7   6      906.34      831.86     54.28 o 
   5   7   6      757.83      730.49     51.87 o 
   6   7   6      292.45      261.69     20.12 o 
   7   7   6       72.41       67.70      5.79 o 
   8   7   6       31.67       29.44      4.37 o 
   9   7   6        5.47        3.61      3.24 o 
  -9   8   6       31.05       22.73      4.42 o 
  -8   8   6       36.75       41.56      6.54 o 
  -7   8   6      216.74      198.93     12.73 o 
  -6   8   6       43.25       50.79      4.77 o 
  -5   8   6      348.25      337.23     10.84 o 
  -4   8   6       44.72       72.10     13.31 o 
  -3   8   6      666.32      679.02     42.04 o 
  -2   8   6      340.42      332.86     25.02 o 
  -1   8   6     1148.62     1190.00     35.40 o 
   0   8   6      660.66      699.04     27.13 o 
   1   8   6     1124.54     1220.90     35.71 o 
   2   8   6      293.20      316.52     18.54 o 
   3   8   6      732.61      698.77     39.39 o 
   4   8   6       68.24       61.68     17.68 o 
   5   8   6      342.02      333.62     16.51 o 
   6   8   6       32.09       39.09      4.45 o 
   7   8   6      240.46      228.55     10.19 o 
   8   8   6       38.25       31.88      4.00 o 
   9   8   6       34.43       37.66      5.51 o 
  -9   9   6       22.20       25.07      2.77 o 
  -8   9   6      111.82      117.14      9.82 o 
  -7   9   6        0.49       -0.62      2.19 o 
  -6   9   6       84.91       72.65      8.43 o 
  -5   9   6       19.92       18.44      4.70 o 
  -4   9   6      166.35      159.27     19.47 o 
  -3   9   6       56.00       70.33     17.98 o 
  -2   9   6      999.58      914.55     42.57 o 
  -1   9   6      191.93      189.76     15.00 o 
   0   9   6      726.44      684.75     28.13 o 
   1   9   6      183.69      192.76     15.13 o 
   2   9   6     1023.79      980.33     33.69 o 
   3   9   6       58.37       64.90     17.12 o 
   4   9   6      177.69      186.16     28.86 o 
   5   9   6       22.81       17.37      5.02 o 
   6   9   6       74.25       82.78      8.70 o 
   7   9   6        1.36        7.31      3.80 o 
   8   9   6      116.08      115.55      6.52 o 
   9   9   6       17.62       23.84      4.38 o 
  -8  10   6      116.41      114.88      6.32 o 
  -7  10   6       13.48       18.75      4.35 o 
  -6  10   6      107.76      103.66      9.89 o 
  -5  10   6      106.07      106.62     16.47 o 
  -4  10   6       41.18       44.80      5.98 o 
  -3  10   6      337.98      290.92     49.88 o 
  -2  10   6      516.90      477.90     32.44 o 
  -1  10   6      269.69      247.84     22.81 o 
   0  10   6        0.45       -0.53      5.53 o 
   1  10   6      254.13      251.05     18.00 o 
   2  10   6      532.87      512.89     25.20 o 
   3  10   6      320.16      301.57     24.63 o 
   4  10   6       27.62       33.47      5.55 o 
   5  10   6      120.76      111.91     11.49 o 
   6  10   6       94.09       80.08      8.66 o 
   7  10   6       15.61        9.96      4.05 o 
   8  10   6      113.20      106.29      7.90 o 
  -8  11   6        7.63        9.11      2.18 o 
  -7  11   6       42.91       43.70      9.11 o 
  -6  11   6       53.77       55.90      5.14 o 
  -5  11   6      386.23      375.91     18.72 o 
  -4  11   6      220.62      212.90      9.43 o 
  -3  11   6       86.84       87.78      6.52 o 
  -2  11   6       46.32       42.88      4.49 o 
  -1  11   6      573.82      617.99     36.58 o 
   0  11   6      427.25      432.74     24.12 o 
   1  11   6      594.07      575.41     40.29 o 
   2  11   6       36.35       38.55      5.00 o 
   3  11   6      100.29       98.93      6.73 o 
   4  11   6      192.51      183.71     11.91 o 
   5  11   6      405.34      398.07     19.02 o 
   6  11   6       43.81       52.89      7.16 o 
   7  11   6       43.16       35.96      5.77 o 
   8  11   6        9.58        6.84      3.38 o 
  -7  12   6      166.69      159.08     10.67 o 
  -6  12   6       54.98       56.51      7.27 o 
  -5  12   6       74.82       61.29      7.89 o 
  -4  12   6       82.61       88.92      6.51 o 
  -3  12   6      210.00      194.13     11.64 o 
  -2  12   6      382.17      370.32     24.54 o 
  -1  12   6       17.90       12.05      3.82 o 
   0  12   6      811.53      798.27     24.06 o 
   1  12   6       17.99       13.68      5.23 o 
   2  12   6      374.37      379.19     16.30 o 
   3  12   6      199.25      201.53     13.72 o 
   4  12   6       73.15       65.20      8.12 o 
   5  12   6       73.09       68.11      8.30 o 
   6  12   6       64.19       67.56      7.81 o 
   7  12   6      160.16      154.37     10.32 o 
  -7  13   6       33.55       33.29      4.80 o 
  -6  13   6        2.47        1.58      3.28 o 
  -5  13   6      204.05      217.90     13.74 o 
  -4  13   6       42.27       40.40      4.70 o 
  -3  13   6        3.88        3.52      2.57 o 
  -2  13   6       47.79       41.98      4.80 o 
  -1  13   6      163.20      148.73     10.80 o 
   0  13   6        1.35        2.06      4.93 o 
   1  13   6      160.55      141.22      7.67 o 
   2  13   6       49.26       46.32      4.81 o 
   3  13   6        2.90        2.46      3.35 o 
   4  13   6       53.92       44.80      7.12 o 
   5  13   6      188.39      186.76     12.57 o 
   6  13   6        2.67        1.43      3.19 o 
   7  13   6       33.19       36.57      4.97 o 
  -6  14   6        0.83       -0.09      2.65 o 
  -5  14   6       62.48       61.66      7.10 o 
  -4  14   6        0.76        2.23      1.81 o 
  -3  14   6      190.12      186.68      7.26 o 
  -2  14   6       99.71       92.24      6.51 o 
  -1  14   6      247.24      216.81     14.37 o 
   0  14   6      266.19      230.59     17.05 o 
   1  14   6      249.04      242.52     10.30 o 
   2  14   6       83.53       82.24      6.56 o 
   3  14   6      192.90      188.17     12.82 o 
   4  14   6        3.35        0.65      3.59 o 
   5  14   6       53.03       47.07      6.31 o 
   6  14   6        1.49        1.42      1.88 o 
  -5  15   6       45.80       47.79      3.13 o 
  -4  15   6       59.56       62.49      4.83 o 
  -3  15   6      123.73      128.10     10.36 o 
  -2  15   6      104.74       87.83      9.22 o 
  -1  15   6       98.17      102.80      9.87 o 
   0  15   6       61.35       53.83      7.36 o 
   1  15   6      117.68      116.28      8.17 o 
   2  15   6       89.14       82.68      5.96 o 
   3  15   6      139.05      135.07     10.69 o 
   4  15   6       58.49       80.80      8.16 o 
   5  15   6       48.59       43.70      5.66 o 
  -4  16   6      108.06      109.67      4.47 o 
  -3  16   6       61.80       63.45      7.03 o 
  -2  16   6      184.17      188.85     12.03 o 
  -1  16   6       60.72       59.47      7.38 o 
   0  16   6      151.15      164.47     11.24 o 
   1  16   6       67.36       67.86      8.32 o 
   2  16   6      174.12      191.75     11.68 o 
   3  16   6       66.45       73.80      7.67 o 
   4  16   6      103.89      123.88      8.75 o 
  -3  17   6       56.85       55.33      4.06 o 
  -2  17   6       19.05       22.23      3.14 o 
  -1  17   6      161.66      167.61     10.43 o 
   0  17   6       11.23       16.76      5.30 o 
   1  17   6      159.24      152.43      6.52 o 
   2  17   6       20.05       22.79      3.93 o 
   3  17   6       49.92       53.78      5.58 o 
   1   0   7      351.44      339.11     17.00 o 
   2   0   7      144.24      168.63     18.73 o 
   3   0   7     6267.68     6765.98     81.76 o 
   4   0   7       10.85        4.86      6.23 o 
   5   0   7     1726.68     1676.49     50.31 o 
   6   0   7       87.88      103.67     17.81 o 
   7   0   7      957.94      938.38     29.54 o 
   8   0   7      192.30      167.26     12.76 o 
   9   0   7      155.97      168.21     11.99 o 
  10   0   7       42.07       37.58      5.42 o 
 -10   1   7       20.85       14.79      3.85 o 
  -9   1   7        2.74        3.59      2.16 o 
  -8   1   7       90.89       80.02      6.27 o 
  -7   1   7      118.81      112.59      7.05 o 
  -6   1   7     1206.47     1116.20     74.17 o 
  -5   1   7       87.08       96.02     13.89 o 
  -4   1   7       71.53       66.21      9.96 o 
  -3   1   7      339.54      318.21     21.70 o 
  -2   1   7     1525.85     1597.71     31.99 o 
  -1   1   7      402.00      404.34     16.41 o 
   0   1   7     3605.03     3940.07     48.91 o 
   1   1   7      305.70      317.48     13.86 o 
   2   1   7     1464.16     1629.22     58.71 o 
   3   1   7      366.67      392.87     20.60 o 
   4   1   7       91.48       94.53     14.18 o 
   5   1   7       94.75       86.24     10.77 o 
   6   1   7     1267.03     1173.56     46.65 o 
   7   1   7      128.51      122.19      6.96 o 
   8   1   7       88.57       93.23     10.11 o 
   9   1   7        6.10        2.28      3.22 o 
  10   1   7       19.94       15.53      4.02 o 
 -10   2   7       19.35       19.05      2.84 o 
  -9   2   7        0.34        1.13      2.55 o 
  -8   2   7        0.34        1.01      3.29 o 
  -7   2   7       18.70       23.03      3.57 o 
  -6   2   7       73.35       52.06     10.86 o 
  -5   2   7       38.16       44.63     15.94 o 
  -4   2   7     1232.61     1338.06     61.71 o 
  -3   2   7      354.00      376.19     30.80 o 
  -2   2   7     3346.97     3533.09     49.58 o 
  -1   2   7      221.96      229.89     12.55 o 
   0   2   7     1121.42     1094.89     26.67 o 
   1   2   7      198.70      207.19     11.74 o 
   2   2   7     3054.33     3353.81     86.62 o 
   3   2   7      381.74      463.54     33.51 o 
   4   2   7     1150.49     1290.64     41.27 o 
   5   2   7       44.99       41.29     13.01 o 
   6   2   7       78.81       86.13     18.52 o 
   7   2   7       16.13       20.66      2.75 o 
   8   2   7        0.64        2.75      2.54 o 
   9   2   7        0.43        7.30      3.74 o 
  10   2   7       18.35       20.07      4.27 o 
 -10   3   7       45.18       39.02      3.65 o 
  -9   3   7       35.47       35.00      4.69 o 
  -8   3   7        6.99       10.74      4.48 o 
  -7   3   7      318.24      303.34     11.34 o 
  -6   3   7      157.26      182.33     28.71 o 
  -5   3   7      457.67      458.16     38.89 o 
  -4   3   7      959.87      935.47     52.56 o 
  -3   3   7      359.41      391.85     23.23 o 
  -2   3   7       27.79       25.90      4.85 o 
  -1   3   7      193.60      177.75     11.46 o 
   0   3   7      533.91      541.89     25.96 o 
   1   3   7      233.54      214.59     12.43 o 
   2   3   7       24.79       32.23      4.88 o 
   3   3   7      389.35      436.59     33.68 o 
   4   3   7     1050.27     1144.75     55.60 o 
   5   3   7      416.63      397.60     37.33 o 
   6   3   7      179.37      193.68     27.76 o 
   7   3   7      317.06      299.37      9.20 o 
   8   3   7        7.79        7.96      2.77 o 
   9   3   7       32.93       34.17      6.02 o 
  10   3   7       47.00       41.19      5.50 o 
 -10   4   7       95.22      101.68      7.49 o 
  -9   4   7       27.63       21.80      3.48 o 
  -8   4   7      263.45      291.55     16.25 o 
  -7   4   7        0.30        2.00      2.15 o 
  -6   4   7      576.83      586.69     51.67 o 
  -5   4   7      154.58      145.60     22.37 o 
  -4   4   7      847.24      819.53     36.21 o 
  -3   4   7     1173.60     1346.61     46.66 o 
  -2   4   7      234.07      255.99     14.54 o 
  -1   4   7      973.73     1054.39     34.69 o 
   0   4   7      483.16      577.83     21.26 o 
   1   4   7      941.00     1017.44     28.07 o 
   2   4   7      206.30      220.94     13.22 o 
   3   4   7     1122.42     1275.81     59.46 o 
   4   4   7      927.17      905.82     51.62 o 
   5   4   7      141.02      143.34     23.74 o 
   6   4   7      584.68      578.40     21.70 o 
   7   4   7        0.32        2.91      1.90 o 
   8   4   7      242.15      265.88     10.70 o 
   9   4   7       25.58       26.99      5.51 o 
  10   4   7       93.14      110.63      8.14 o 
 -10   5   7       55.07       50.87      5.36 o 
  -9   5   7      140.84      135.79     10.48 o 
  -8   5   7      136.70      133.80      8.04 o 
  -7   5   7      159.82      173.57      8.71 o 
  -6   5   7       36.32       35.95      4.26 o 
  -5   5   7      217.07      250.20     30.05 o 
  -4   5   7       58.91       63.67     11.10 o 
  -3   5   7       79.06       64.82     11.15 o 
  -2   5   7      549.25      631.88     23.75 o 
  -1   5   7     1365.33     1458.59     35.46 o 
   0   5   7      155.42      219.78     13.80 o 
   1   5   7     1366.93     1419.79     34.81 o 
   2   5   7      506.05      584.92     22.27 o 
   3   5   7       80.30       96.80     19.47 o 
   4   5   7       41.45       59.66     14.76 o 
   5   5   7      186.27      204.63     29.20 o 
   6   5   7       25.13       22.25      3.38 o 
   7   5   7      195.93      190.91      7.74 o 
   8   5   7      137.92      135.22      7.66 o 
   9   5   7      138.07      154.66     11.24 o 
  10   5   7       57.50       61.85      5.94 o 
  -9   6   7       16.91       22.30      4.86 o 
  -8   6   7       30.00       25.84      5.38 o 
  -7   6   7      199.23      188.59      9.10 o 
  -6   6   7      411.01      419.03     10.78 o 
  -5   6   7      551.04      565.54     46.09 o 
  -4   6   7      701.35      697.58     64.67 o 
  -3   6   7      547.67      483.58     29.05 o 
  -2   6   7     1281.36     1271.37     34.86 o 
  -1   6   7      251.22      232.92     15.11 o 
   0   6   7     2324.48     2410.99     47.66 o 
   1   6   7      244.23      250.24     19.96 o 
   2   6   7     1224.02     1220.69     33.73 o 
   3   6   7      570.00      510.85     41.27 o 
   4   6   7      677.74      639.20     47.28 o 
   5   6   7      587.77      457.32     40.78 o 
   6   6   7      383.13      380.33     12.32 o 
   7   6   7      214.75      213.87     10.05 o 
   8   6   7       20.63       23.54      3.72 o 
   9   6   7       18.52       22.59      4.81 o 
  -9   7   7        7.87        9.11      3.52 o 
  -8   7   7       73.96       61.35      7.73 o 
  -7   7   7       50.89       57.99      7.08 o 
  -6   7   7      695.65      693.57     16.98 o 
  -5   7   7      387.43      395.44     24.53 o 
  -4   7   7      206.72      193.61     29.50 o 
  -3   7   7     1614.42     1592.19     55.11 o 
  -2   7   7      900.99      980.07     42.03 o 
  -1   7   7     3209.75     3210.99     70.54 o 
   0   7   7        5.40        6.53      4.15 o 
   1   7   7     3247.37     3209.92     66.33 o 
   2   7   7      964.12      982.13     31.76 o 
   3   7   7     1567.72     1479.78     51.50 o 
   4   7   7      227.28      182.25     27.29 o 
   5   7   7      375.47      359.60     15.72 o 
   6   7   7      649.41      603.10     12.77 o 
   7   7   7       58.84       63.23      8.02 o 
   8   7   7       69.58       70.84      5.50 o 
   9   7   7        9.12        9.33      3.49 o 
  -9   8   7       15.07       13.19      2.30 o 
  -8   8   7       44.70       33.02      5.85 o 
  -7   8   7      171.84      179.28     12.07 o 
  -6   8   7      264.14      265.09     10.67 o 
  -5   8   7      146.14      132.94      7.32 o 
  -4   8   7     1517.59     1407.50     54.50 o 
  -3   8   7       64.11       21.07     15.60 o 
  -2   8   7     3593.00     3544.20     84.22 o 
  -1   8   7      355.64      399.41     21.37 o 
   0   8   7     2232.05     2171.90     49.16 o 
   1   8   7      334.14      364.24     20.35 o 
   2   8   7     3701.39     3582.72     80.47 o 
   3   8   7       81.03       74.14     12.87 o 
   4   8   7     1588.54     1500.27     77.00 o 
   5   8   7      150.82      150.76     11.72 o 
   6   8   7      253.73      269.15     15.16 o 
   7   8   7      176.60      183.10     12.94 o 
   8   8   7       44.79       51.87      8.94 o 
   9   8   7       16.23       18.09      3.84 o 
  -8   9   7       19.45       23.40      4.70 o 
  -7   9   7       48.23       61.30      5.39 o 
  -6   9   7       13.09       16.14      4.54 o 
  -5   9   7      197.93      182.37     11.94 o 
  -4   9   7       19.82       19.24      4.16 o 
  -3   9   7      334.55      330.99     27.06 o 
  -2   9   7      359.76      354.14     27.63 o 
  -1   9   7     1195.56     1105.05     36.64 o 
   0   9   7      644.89      614.93     27.33 o 
   1   9   7     1144.14     1061.14     35.84 o 
   2   9   7      378.61      350.38     26.29 o 
   3   9   7      326.81      307.32     24.87 o 
   4   9   7       10.35        3.99      3.47 o 
   5   9   7      253.14      222.80     14.21 o 
   6   9   7        6.52        5.90      2.85 o 
   7   9   7       42.16       49.59      6.92 o 
   8   9   7       16.28       15.19      2.90 o 
  -8  10   7      172.51      205.27      7.94 o 
  -7  10   7       54.02       72.32      6.02 o 
  -6  10   7      298.47      295.86     15.97 o 
  -5  10   7      112.02      112.87     10.41 o 
  -4  10   7      648.61      636.10     22.05 o 
  -3  10   7      442.96      427.37     13.34 o 
  -2  10   7      530.88      496.30     39.42 o 
  -1  10   7      581.09      613.63     36.13 o 
   0  10   7      399.03      365.06     21.99 o 
   1  10   7      564.50      496.67     31.25 o 
   2  10   7      545.25      513.90     39.09 o 
   3  10   7      483.85      465.43     18.11 o 
   4  10   7      610.65      605.05     21.12 o 
   5  10   7      108.20       88.04      9.29 o 
   6  10   7      302.56      318.16     16.59 o 
   7  10   7       56.74       58.92      7.08 o 
   8  10   7      179.83      202.28      7.61 o 
  -8  11   7       53.02       57.93      3.92 o 
  -7  11   7      107.61      130.42      6.64 o 
  -6  11   7       40.75       39.80      4.53 o 
  -5  11   7      311.70      309.88     16.87 o 
  -4  11   7      131.66      132.41      7.73 o 
  -3  11   7      151.75      136.61      7.56 o 
  -2  11   7      111.80      100.13      6.39 o 
  -1  11   7        4.07        8.74      2.26 o 
   0  11   7       13.28       13.23      4.63 o 
   1  11   7        3.41       -1.58      2.45 o 
   2  11   7      137.44      137.41      7.22 o 
   3  11   7      118.08      101.69      9.94 o 
   4  11   7      132.43      139.62     11.64 o 
   5  11   7      277.68      293.94     16.52 o 
   6  11   7       45.50       52.60      5.00 o 
   7  11   7      107.48      123.55      6.47 o 
   8  11   7       49.31       49.91      6.26 o 
  -7  12   7       68.18       65.72      6.80 o 
  -6  12   7      191.97      214.33     12.83 o 
  -5  12   7      188.56      203.48     13.32 o 
  -4  12   7      266.61      261.28     10.75 o 
  -3  12   7       15.11       14.73      3.14 o 
  -2  12   7      405.08      371.95     15.03 o 
  -1  12   7      193.23      212.24      9.16 o 
   0  12   7      149.83      133.01     20.35 o 
   1  12   7      164.80      177.10      8.84 o 
   2  12   7      467.05      435.59     23.10 o 
   3  12   7       27.22       23.87      5.60 o 
   4  12   7      291.91      300.42     16.54 o 
   5  12   7      181.69      183.75     12.74 o 
   6  12   7      208.95      203.50      8.97 o 
   7  12   7       70.24       81.71      4.88 o 
  -7  13   7       40.17       43.06      4.99 o 
  -6  13   7       19.65       18.07      4.48 o 
  -5  13   7      117.14      120.37     10.09 o 
  -4  13   7      116.02      133.96      7.62 o 
  -3  13   7       97.50      101.92      6.90 o 
  -2  13   7      335.02      342.96     12.37 o 
  -1  13   7      406.62      389.48     18.94 o 
   0  13   7      653.09      620.38     23.73 o 
   1  13   7      376.74      364.12     12.56 o 
   2  13   7      341.38      330.01     11.94 o 
   3  13   7      103.24       94.46      9.56 o 
   4  13   7       91.16       97.85      9.67 o 
   5  13   7      100.73      116.59      9.86 o 
   6  13   7       20.36       21.08      3.11 o 
   7  13   7       46.11       55.55      5.37 o 
  -6  14   7       73.80       73.94      6.52 o 
  -5  14   7       38.43       40.05      5.63 o 
  -4  14   7      206.94      210.06      7.23 o 
  -3  14   7       28.34       36.86      4.35 o 
  -2  14   7      578.26      600.86     15.82 o 
  -1  14   7      101.48      112.60     10.46 o 
   0  14   7      583.54      607.74     23.10 o 
   1  14   7       79.29       89.60      8.21 o 
   2  14   7      552.69      552.08     15.56 o 
   3  14   7       25.29       29.37      5.87 o 
   4  14   7      194.17      193.87     12.61 o 
   5  14   7       35.74       38.60      5.70 o 
   6  14   7       63.84       80.94      4.77 o 
  -5  15   7       26.24       26.68      2.86 o 
  -4  15   7       98.46      112.32      9.43 o 
  -3  15   7      133.41      138.15     10.52 o 
  -2  15   7      229.11      229.22     13.75 o 
  -1  15   7      164.02      162.99     12.05 o 
   0  15   7      172.16      179.71     12.38 o 
   1  15   7      172.95      179.00      8.38 o 
   2  15   7      242.43      260.11      9.76 o 
   3  15   7      154.47      150.96     10.89 o 
   4  15   7       93.61      103.70      8.76 o 
   5  15   7       28.33       27.30      4.57 o 
  -4  16   7       22.75       25.61      2.96 o 
  -3  16   7       72.73       84.77      7.52 o 
  -2  16   7       46.89       56.48      6.82 o 
  -1  16   7       36.77       46.81      6.49 o 
   0  16   7       41.58       52.95      6.67 o 
   1  16   7       30.30       37.21      3.78 o 
   2  16   7       43.60       44.42      3.94 o 
   3  16   7       79.57       87.79      7.59 o 
   4  16   7       21.25       29.97      4.42 o 
  -2  17   7       91.58       82.51      4.88 o 
  -1  17   7       34.34       32.56      4.82 o 
   0  17   7       81.70       80.72      6.97 o 
   1  17   7       32.84       29.74      3.01 o 
   2  17   7       89.63       84.72      6.57 o 
   0   0   8     7491.43     7231.72    129.14 o 
   1   0   8     1470.34     1297.64     39.76 o 
   2   0   8     3616.89     3533.65     91.17 o 
   3   0   8     2625.35     2694.17     59.20 o 
   4   0   8      266.56      246.80     28.12 o 
   5   0   8      584.57      569.59     30.33 o 
   6   0   8      358.62      353.96     19.38 o 
   7   0   8        6.73       10.10      2.75 o 
   8   0   8       29.96       40.88      4.42 o 
   9   0   8        0.20       -0.07      2.92 o 
  10   0   8        1.58       -3.12      3.12 o 
 -10   1   8        9.76        9.80      3.21 o 
  -9   1   8       39.72       48.57      4.56 o 
  -8   1   8       17.20       12.42      8.22 o 
  -7   1   8      288.74      271.32     10.88 o 
  -6   1   8      297.35      297.12     22.39 o 
  -5   1   8     1310.72     1220.08     64.33 o 
  -4   1   8      421.14      509.25     40.24 o 
  -3   1   8     6233.86     6320.88    152.69 o 
  -2   1   8     5538.82     5974.07     85.33 o 
  -1   1   8      640.24      654.41     21.87 o 
   0   1   8     5856.09     6137.27     65.95 o 
   1   1   8      894.11      957.57     31.60 o 
   2   1   8     5543.57     5862.83    119.78 o 
   3   1   8     6162.00     6300.66    183.59 o 
   4   1   8      378.86      362.73     32.32 o 
   5   1   8     1338.72     1342.17     73.83 o 
   6   1   8      308.31      308.53     14.72 o 
   7   1   8      304.51      314.28     11.14 o 
   8   1   8       21.42       27.41      3.90 o 
   9   1   8       36.90       35.89      6.06 o 
  10   1   8        9.94        9.15      3.34 o 
 -10   2   8      117.74      114.13      7.93 o 
  -9   2   8        9.94       16.92      3.23 o 
  -8   2   8      171.84      189.05      8.95 o 
  -7   2   8      133.67      150.62      8.22 o 
  -6   2   8      143.51      139.23     10.86 o 
  -5   2   8      900.06      885.93     55.54 o 
  -4   2   8      317.50      241.98     27.77 o 
  -3   2   8      995.79      944.88     51.95 o 
  -2   2   8     1226.42     1221.51     38.10 o 
  -1   2   8     2326.79     2498.62     43.99 o 
   0   2   8     1945.88     1951.09     38.35 o 
   1   2   8     2180.00     2332.26     41.83 o 
   2   2   8     1040.00      935.43     49.51 o 
   3   2   8     1033.92      959.07     51.01 o 
   4   2   8      305.60      266.84     19.72 o 
   5   2   8      887.63      867.48     38.54 o 
   6   2   8      123.17      118.08      6.73 o 
   7   2   8      101.39      110.68      6.84 o 
   8   2   8      159.94      179.01      9.92 o 
   9   2   8        8.57       12.43      4.25 o 
  10   2   8      116.55      131.66      8.51 o 
 -10   3   8       67.10       60.14      5.39 o 
  -9   3   8        9.21        8.49      2.75 o 
  -8   3   8      280.21      296.53     11.01 o 
  -7   3   8      167.47      180.87      8.93 o 
  -6   3   8      585.56      572.18     15.20 o 
  -5   3   8      680.18      623.38     47.29 o 
  -4   3   8      269.27      268.76     29.98 o 
  -3   3   8      908.00     1003.73     54.48 o 
  -2   3   8      647.75      685.06     24.24 o 
  -1   3   8     3042.24     3226.37     72.65 o 
   0   3   8      220.55      188.50     12.57 o 
   1   3   8     3069.56     3247.89     57.02 o 
   2   3   8      655.35      709.63     44.56 o 
   3   3   8      850.58      832.54     49.45 o 
   4   3   8      266.58      308.06     21.93 o 
   5   3   8      686.19      621.17     47.36 o 
   6   3   8      558.25      556.56     15.67 o 
   7   3   8      168.82      185.04     11.66 o 
   8   3   8      270.69      268.79     10.79 o 
   9   3   8       16.93       24.43      4.91 o 
  10   3   8       64.44       69.84      6.11 o 
  -9   4   8       62.82       63.31      5.07 o 
  -8   4   8      125.81      130.05      7.64 o 
  -7   4   8       38.17       43.05      4.65 o 
  -6   4   8      403.76      403.85     12.98 o 
  -5   4   8      322.65      302.28     33.77 o 
  -4   4   8     1749.76     1628.45     74.75 o 
  -3   4   8      749.48      743.08     40.82 o 
  -2   4   8      222.83      211.37     14.01 o 
  -1   4   8      111.61      123.78     10.82 o 
   0   4   8      788.63      739.38     25.61 o 
   1   4   8      146.36      135.60     11.20 o 
   2   4   8      179.85      154.19     15.84 o 
   3   4   8      795.45      739.37     47.99 o 
   4   4   8     1821.37     1737.88     74.94 o 
   5   4   8      318.35      321.46     35.20 o 
   6   4   8      392.77      384.58     16.28 o 
   7   4   8       47.93       44.01      4.78 o 
   8   4   8      114.38      120.81      7.32 o 
   9   4   8       63.43       67.34      7.34 o 
  -9   5   8        3.46        0.97      2.99 o 
  -8   5   8       31.10       32.37      5.20 o 
  -7   5   8      101.97      110.69      7.83 o 
  -6   5   8      123.60      122.72      7.38 o 
  -5   5   8      488.17      430.48     40.88 o 
  -4   5   8      783.87      801.17    108.99 o 
  -3   5   8      522.99      547.36     30.73 o 
  -2   5   8     1893.06     1996.19     44.23 o 
  -1   5   8     1325.57     1348.77     36.12 o 
   0   5   8     3453.00     3782.44     81.00 o 
   1   5   8     1341.16     1359.58     63.96 o 
   2   5   8     1940.25     1970.09     56.14 o 
   3   5   8      466.11      422.98     37.67 o 
   4   5   8      689.22      730.74     50.24 o 
   5   5   8      480.79      444.55     43.04 o 
   6   5   8      131.39      129.32     25.74 o 
   7   5   8      102.32      104.18      7.02 o 
   8   5   8       37.01       40.08      4.40 o 
   9   5   8        3.91        4.53      3.39 o 
  -9   6   8       17.33       16.30      4.10 o 
  -8   6   8        6.52        9.15      2.72 o 
  -7   6   8        5.05        4.88      2.42 o 
  -6   6   8       46.57       40.46      4.51 o 
  -5   6   8      218.22      200.98     11.91 o 
  -4   6   8      598.56      560.65     33.33 o 
  -3   6   8      959.14      956.10     42.17 o 
  -2   6   8     2276.79     2181.91     56.73 o 
  -1   6   8     1244.36     1159.51     34.77 o 
   0   6   8     1358.48     1262.22     36.23 o 
   1   6   8     1387.17     1285.39     36.25 o 
   2   6   8     2275.13     2204.64     61.27 o 
   3   6   8      896.19      837.36     54.07 o 
   4   6   8      588.36      520.58     44.26 o 
   5   6   8      218.31      192.85     15.03 o 
   6   6   8       45.93       48.41      4.57 o 
   7   6   8        2.84        3.52      2.46 o 
   8   6   8        6.59        9.56      2.70 o 
   9   6   8       16.67       16.42      4.02 o 
  -9   7   8        3.19        3.43      2.52 o 
  -8   7   8       28.89       36.02      6.01 o 
  -7   7   8        4.24        1.60      2.16 o 
  -6   7   8      762.32      714.61     17.45 o 
  -5   7   8       37.42       31.74      5.87 o 
  -4   7   8      794.00      695.46     38.04 o 
  -3   7   8      416.49      396.83     30.39 o 
  -2   7   8     1385.94     1360.45     50.69 o 
  -1   7   8       34.18       43.40      7.69 o 
   0   7   8     2842.60     2796.86     55.68 o 
   1   7   8       16.20       16.71      5.03 o 
   2   7   8     1503.94     1507.39     52.59 o 
   3   7   8      445.64      377.49     38.33 o 
   4   7   8      876.62      741.91     53.73 o 
   5   7   8       55.05       50.13      7.14 o 
   6   7   8      803.23      759.37     36.42 o 
   7   7   8        2.46        6.69      2.43 o 
   8   7   8       32.60       29.98      3.79 o 
   9   7   8        3.10       -1.18      2.96 o 
  -9   8   8       14.50        8.08      2.38 o 
  -8   8   8       52.63       57.46      7.18 o 
  -7   8   8      172.61      157.22     11.23 o 
  -6   8   8      485.99      495.09     14.57 o 
  -5   8   8      199.06      178.51      9.01 o 
  -4   8   8      497.50      482.02     13.34 o 
  -3   8   8      317.03      273.25     24.37 o 
  -2   8   8      107.03      126.34     39.02 o 
  -1   8   8      468.26      416.20     22.78 o 
   0   8   8        1.33       10.27      5.56 o 
   1   8   8      469.40      409.22     22.19 o 
   2   8   8       96.47      116.84     15.37 o 
   3   8   8      299.81      268.53     33.36 o 
   4   8   8      491.43      431.10     19.28 o 
   5   8   8      149.39      157.63     12.18 o 
   6   8   8      460.35      443.18     13.88 o 
   7   8   8      141.93      158.41     11.64 o 
   8   8   8       44.29       52.98      4.59 o 
   9   8   8       15.00       18.08      3.38 o 
  -8   9   8       49.01       48.00      6.15 o 
  -7   9   8       40.11       38.84      6.03 o 
  -6   9   8      319.50      292.97     16.04 o 
  -5   9   8        3.25        0.17      3.53 o 
  -4   9   8      233.64      214.91      9.28 o 
  -3   9   8       11.72       19.70      3.47 o 
  -2   9   8      630.74      616.34     36.66 o 
  -1   9   8      190.38      193.73     48.22 o 
   0   9   8       28.14       31.20      7.50 o 
   1   9   8      204.24      209.01     16.51 o 
   2   9   8      636.17      605.12     35.10 o 
   3   9   8       14.90        7.87      3.11 o 
   4   9   8      244.96      203.56     13.76 o 
   5   9   8        0.92        9.59      4.69 o 
   6   9   8      325.45      312.12     15.73 o 
   7   9   8       48.51       41.19      6.18 o 
   8   9   8       57.62       58.33      5.23 o 
  -8  10   8       11.11       16.01      2.64 o 
  -7  10   8       16.69       20.89      3.27 o 
  -6  10   8       67.35       58.92      7.71 o 
  -5  10   8       64.65       64.90      8.21 o 
  -4  10   8      147.98      115.27      9.77 o 
  -3  10   8        7.84       11.32      2.61 o 
  -2  10   8      284.01      291.38     10.61 o 
  -1  10   8        2.25        2.52      2.60 o 
   0  10   8        2.12        2.58      5.54 o 
   1  10   8        2.94       -0.80      2.85 o 
   2  10   8      276.73      286.65     10.40 o 
   3  10   8        6.98        2.96      3.16 o 
   4  10   8      141.19      143.10     11.56 o 
   5  10   8       55.57       52.45      7.43 o 
   6  10   8       72.19       74.83      5.79 o 
   7  10   8       17.40       20.40      3.21 o 
   8  10   8       10.19       13.58      2.38 o 
  -7  11   8        8.00       13.24      4.14 o 
  -6  11   8       64.15       49.81      6.82 o 
  -5  11   8      128.81      151.81     11.76 o 
  -4  11   8       91.49       92.84      6.56 o 
  -3  11   8       35.22       37.59      4.37 o 
  -2  11   8      537.20      500.54     14.12 o 
  -1  11   8       99.24       86.96      6.11 o 
   0  11   8      117.73       98.59      8.65 o 
   1  11   8      106.37      101.30      6.36 o 
   2  11   8      540.01      504.27     14.61 o 
   3  11   8       43.53       32.44      6.19 o 
   4  11   8       75.30       71.27      8.43 o 
   5  11   8      116.24      127.17     10.94 o 
   6  11   8       58.23       56.54      5.20 o 
   7  11   8        8.17       14.53      2.61 o 
  -7  12   8        4.78       10.39      3.46 o 
  -6  12   8       46.24       61.80      6.98 o 
  -5  12   8      132.88      126.30     10.64 o 
  -4  12   8       27.64       24.86      3.79 o 
  -3  12   8      112.56      114.61      7.26 o 
  -2  12   8      126.50      133.80     13.55 o 
  -1  12   8      542.97      509.06     21.52 o 
   0  12   8       96.13       94.24      8.80 o 
   1  12   8      549.07      533.39     14.48 o 
   2  12   8      125.98      134.37     10.77 o 
   3  12   8      132.26      137.24     11.33 o 
   4  12   8       35.02       29.16      5.98 o 
   5  12   8      132.84      132.14     10.75 o 
   6  12   8       50.57       59.15      4.74 o 
   7  12   8        3.49        2.52      1.38 o 
  -6  13   8       39.95       44.37      5.66 o 
  -5  13   8       66.32       75.26      7.88 o 
  -4  13   8      107.22      102.79      6.57 o 
  -3  13   8       47.17       42.87      5.74 o 
  -2  13   8      237.35      233.68     10.11 o 
  -1  13   8       30.58       28.78      5.48 o 
   0  13   8       72.97       69.95      8.46 o 
   1  13   8       24.47       22.57      3.65 o 
   2  13   8      225.05      220.51      9.76 o 
   3  13   8       54.31       51.77      7.32 o 
   4  13   8       93.78       83.82      8.81 o 
   5  13   8       70.37       73.77      8.04 o 
   6  13   8       44.72       42.95      3.74 o 
  -5  14   8       26.61       22.49      4.20 o 
  -4  14   8      105.91      106.37      5.02 o 
  -3  14   8       57.69       54.02      4.89 o 
  -2  14   8      113.90      104.69      6.59 o 
  -1  14   8      111.90      122.07     10.81 o 
   0  14   8       57.11       62.56      7.92 o 
   1  14   8      117.96      126.11     10.92 o 
   2  14   8      114.21      103.70      6.58 o 
   3  14   8       65.21       69.15      7.93 o 
   4  14   8       95.40      110.64      9.47 o 
   5  14   8       27.31       22.40      3.12 o 
  -5  15   8       24.47       19.30      2.34 o 
  -4  15   8        1.08       -1.62      1.62 o 
  -3  15   8      169.20      187.53     11.26 o 
  -2  15   8       22.00       21.36      5.07 o 
  -1  15   8      310.56      314.67     15.92 o 
   0  15   8        1.30        3.02      3.61 o 
   1  15   8      306.64      326.92     10.83 o 
   2  15   8       19.94       18.91      4.46 o 
   3  15   8      185.44      200.97     11.72 o 
   4  15   8        1.82        2.99      3.11 o 
   5  15   8       30.85       31.53      2.99 o 
  -3  16   8       10.88        4.91      2.73 o 
  -2  16   8       60.51       59.79      6.47 o 
  -1  16   8       31.96       33.81      5.24 o 
   0  16   8       64.80       85.20      7.78 o 
   1  16   8       36.06       41.13      3.74 o 
   2  16   8       63.02       62.51      6.17 o 
   3  16   8       12.77       10.55      3.35 o 
  -1  17   8       53.58       55.50      5.64 o 
   0  17   8        6.95        8.48      2.71 o 
   1  17   8       50.56       45.47      4.76 o 
   1   0   9      136.16      173.23     14.74 o 
   2   0   9       52.30       67.24     10.33 o 
   3   0   9       37.10       35.57     10.65 o 
   4   0   9      151.10      129.51     22.31 o 
   5   0   9      549.99      505.06     43.20 o 
   6   0   9        4.93       -0.70      3.25 o 
   7   0   9        0.04       -1.06      2.36 o 
   8   0   9      190.65      178.14      8.68 o 
   9   0   9        4.80        4.56      1.94 o 
  -9   1   9       13.25       14.37      3.94 o 
  -8   1   9      198.59      214.42      9.42 o 
  -7   1   9       47.20       49.43      5.09 o 
  -6   1   9       28.86       22.69      5.35 o 
  -5   1   9      914.24      852.91     56.17 o 
  -4   1   9      174.55      188.81     26.28 o 
  -3   1   9      126.02       95.42     18.34 o 
  -2   1   9      985.19      977.94     53.50 o 
  -1   1   9      373.86      400.64     22.03 o 
   0   1   9     1617.20     1829.08     39.09 o 
   1   1   9      396.71      426.04     22.80 o 
   2   1   9      981.26     1041.27     54.33 o 
   3   1   9      134.48      114.52     19.53 o 
   4   1   9      185.64      227.36     28.84 o 
   5   1   9      902.36      864.80     56.22 o 
   6   1   9       31.19       31.42      6.24 o 
   7   1   9       33.67       34.68      4.35 o 
   8   1   9      197.98      227.87      9.74 o 
   9   1   9       18.18       21.29      2.91 o 
  -9   2   9        2.36        1.63      2.07 o 
  -8   2   9      124.92      115.83      6.97 o 
  -7   2   9       25.99       22.78      3.67 o 
  -6   2   9       70.64       55.81      7.34 o 
  -5   2   9       47.26       47.05     15.58 o 
  -4   2   9      150.64      171.44     25.49 o 
  -3   2   9       37.82       51.70     13.80 o 
  -2   2   9       88.68      112.95     19.63 o 
  -1   2   9      261.43      209.42     13.84 o 
   0   2   9      535.56      563.60     22.21 o 
   1   2   9      306.32      272.32     18.78 o 
   2   2   9       94.10      123.44     19.86 o 
   3   2   9       19.84       32.83     12.16 o 
   4   2   9      136.96      126.49     21.00 o 
   5   2   9       37.76       23.69      7.74 o 
   6   2   9       65.75       61.58     16.99 o 
   7   2   9       26.36       22.88      6.15 o 
   8   2   9      123.59      114.04      7.01 o 
   9   2   9        1.44        0.34      1.91 o 
  -9   3   9       12.89       13.58      3.81 o 
  -8   3   9       58.66       55.73      4.94 o 
  -7   3   9       69.11       77.15      6.08 o 
  -6   3   9       99.87       88.44      9.25 o 
  -5   3   9      250.73      233.34     30.51 o 
  -4   3   9        2.51       -4.42      9.94 o 
  -3   3   9      817.88      802.90     52.02 o 
  -2   3   9       73.91       80.58     11.54 o 
  -1   3   9     1598.06     1645.61     39.18 o 
   0   3   9      173.35      183.97     13.32 o 
   1   3   9     1574.42     1589.14     38.21 o 
   2   3   9       70.13       54.74     14.17 o 
   3   3   9      867.63      874.26     53.17 o 
   4   3   9        2.52        7.07      6.23 o 
   5   3   9      273.46      294.94     33.16 o 
   6   3   9       74.90       62.30     12.16 o 
   7   3   9       79.04       90.92      8.07 o 
   8   3   9       52.76       45.13      4.75 o 
   9   3   9       13.09       15.70      2.69 o 
  -9   4   9       81.00       85.01      7.75 o 
  -8   4   9        2.27        4.21      2.16 o 
  -7   4   9       16.65       12.17      2.87 o 
  -6   4   9       85.09       81.65      8.94 o 
  -5   4   9      489.88      436.56     17.35 o 
  -4   4   9      577.24      611.07     47.96 o 
  -3   4   9       60.38       44.70      9.30 o 
  -2   4   9     1625.78     1579.70     40.12 o 
  -1   4   9       36.81       43.37      9.06 o 
   0   4   9     1825.70     1894.48     43.13 o 
   1   4   9       30.19       46.21      7.14 o 
   2   4   9     1596.70     1625.06     72.94 o 
   3   4   9       54.80       51.73     14.98 o 
   4   4   9      587.29      531.77     43.40 o 
   5   4   9      512.73      491.17     18.13 o 
   6   4   9       97.85       92.12      6.20 o 
   7   4   9       27.64       21.38      3.52 o 
   8   4   9        1.48        2.12      2.12 o 
   9   4   9       89.11       89.78      6.46 o 
  -9   5   9        1.08        2.77      2.68 o 
  -8   5   9      115.86      118.55      9.27 o 
  -7   5   9      118.61      116.55      7.69 o 
  -6   5   9       72.38       92.96      9.42 o 
  -5   5   9      606.46      570.73     21.99 o 
  -4   5   9      248.49      248.08     32.02 o 
  -3   5   9      164.72      190.69     18.73 o 
  -2   5   9      154.68      144.60     12.82 o 
  -1   5   9      951.51      996.74     32.64 o 
   0   5   9     1611.29     1676.41     51.56 o 
   1   5   9      960.80      962.87     31.77 o 
   2   5   9      142.50      124.50     17.38 o 
   3   5   9      117.47      114.14     21.42 o 
   4   5   9      237.38      259.11     32.08 o 
   5   5   9      610.31      634.79     21.07 o 
   6   5   9       61.07       61.71      4.99 o 
   7   5   9      122.65      128.89      7.65 o 
   8   5   9       99.21      110.01      6.67 o 
   9   5   9        2.28        4.36      2.25 o 
  -9   6   9       20.13       20.64      4.11 o 
  -8   6   9       85.00       85.55      7.38 o 
  -7   6   9       26.74       26.83      5.45 o 
  -6   6   9      615.04      599.34     22.99 o 
  -5   6   9       19.09       14.11      4.32 o 
  -4   6   9      718.04      685.26     52.30 o 
  -3   6   9      176.90      186.05     22.04 o 
  -2   6   9     1312.43     1291.84     49.11 o 
  -1   6   9      643.20      671.43     27.69 o 
   0   6   9     2179.27     2118.58     56.42 o 
   1   6   9      663.10      753.50     45.13 o 
   2   6   9     1436.45     1393.66     60.49 o 
   3   6   9      162.21      169.15     25.85 o 
   4   6   9      769.64      760.19     54.32 o 
   5   6   9       14.54       21.34      6.17 o 
   6   6   9      673.63      650.86     16.42 o 
   7   6   9       32.27       31.94      4.04 o 
   8   6   9       79.40      102.06      7.09 o 
   9   6   9       22.74       19.06      2.45 o 
  -8   7   9       24.52       29.40      5.40 o 
  -7   7   9      121.34      133.34      7.34 o 
  -6   7   9       31.19       21.56      3.69 o 
  -5   7   9      418.81      416.59     13.05 o 
  -4   7   9      530.20      538.43     14.05 o 
  -3   7   9      909.74      981.12     81.96 o 
  -2   7   9      744.13      786.68     39.86 o 
  -1   7   9     1160.61     1168.17     37.59 o 
   0   7   9     1147.26     1138.55     36.97 o 
   1   7   9     1129.68     1130.21     39.92 o 
   2   7   9      718.18      716.86    103.79 o 
   3   7   9      908.81      807.24     56.24 o 
   4   7   9      508.09      524.12     21.40 o 
   5   7   9      364.69      371.36     26.16 o 
   6   7   9       27.95       27.82      3.79 o 
   7   7   9      123.49      134.19      7.55 o 
   8   7   9       23.87       22.44      5.69 o 
  -8   8   9        8.83       14.18      4.20 o 
  -7   8   9        5.88        8.57      3.78 o 
  -6   8   9       96.23      104.38      6.99 o 
  -5   8   9       39.86       39.66      4.95 o 
  -4   8   9      271.90      269.49     10.25 o 
  -3   8   9      516.85      497.10     11.12 o 
  -2   8   9      598.52      617.22     36.18 o 
  -1   8   9      333.22      325.05     20.40 o 
   0   8   9      292.38      268.60     18.62 o 
   1   8   9      406.57      395.29     22.54 o 
   2   8   9      564.96      531.98     33.31 o 
   3   8   9      585.16      555.12     21.69 o 
   4   8   9      238.99      242.85     15.02 o 
   5   8   9       40.39       54.47     14.28 o 
   6   8   9      110.23      125.47      7.41 o 
   7   8   9        5.40        7.57      2.55 o 
   8   8   9       10.45       14.91      2.87 o 
  -8   9   9       17.89       15.21      3.67 o 
  -7   9   9      237.94      266.81     13.42 o 
  -6   9   9      228.46      224.78     13.85 o 
  -5   9   9      253.03      276.96     15.87 o 
  -4   9   9      592.15      578.18     20.22 o 
  -3   9   9     1294.08     1222.55     21.55 o 
  -2   9   9      432.68      439.12     12.90 o 
  -1   9   9      496.09      525.49     41.51 o 
   0   9   9      545.73      527.09     26.59 o 
   1   9   9      527.30      538.54     26.67 o 
   2   9   9      368.76      377.55     25.02 o 
   3   9   9     1352.70     1306.38     23.23 o 
   4   9   9      612.14      587.13     23.36 o 
   5   9   9      236.25      255.38     19.46 o 
   6   9   9      228.22      227.15     11.59 o 
   7   9   9      229.78      236.60      9.21 o 
   8   9   9       18.74       20.63      2.72 o 
  -7  10   9       11.26       16.60      2.88 o 
  -6  10   9      134.12      145.73     10.96 o 
  -5  10   9       31.02       38.08      6.74 o 
  -4  10   9       51.16       40.89      6.88 o 
  -3  10   9       22.52       28.70      3.78 o 
  -2  10   9       82.40       97.87      6.49 o 
  -1  10   9      104.66       97.86      8.68 o 
   0  10   9      421.57      416.19     17.20 o 
   1  10   9      102.27       97.28      6.25 o 
   2  10   9       41.53       46.94      4.51 o 
   3  10   9       18.00       17.79      5.42 o 
   4  10   9       67.77       68.86      8.52 o 
   5  10   9       24.13       23.26      5.95 o 
   6  10   9      141.50      161.62      7.96 o 
   7  10   9        5.19        4.79      2.07 o 
  -7  11   9       15.85       16.78      2.57 o 
  -6  11   9       75.03       84.85      8.23 o 
  -5  11   9      379.85      364.51     17.37 o 
  -4  11   9      120.43      132.97      7.61 o 
  -3  11   9      726.38      736.17     17.90 o 
  -2  11   9       83.47       88.44      6.48 o 
  -1  11   9     1551.83     1479.22     25.17 o 
   0  11   9        0.03       -3.55     15.86 o 
   1  11   9     1537.68     1431.11     23.62 o 
   2  11   9       76.98       80.29      6.16 o 
   3  11   9      737.18      751.48     17.90 o 
   4  11   9      112.57      139.39     11.53 o 
   5  11   9      370.37      384.18     12.24 o 
   6  11   9       70.82       72.03      5.19 o 
   7  11   9       21.75       22.81      2.95 o 
  -6  12   9       69.72       76.13      7.27 o 
  -5  12   9      127.44      141.16     10.77 o 
  -4  12   9      152.63      165.07      9.48 o 
  -3  12   9       82.13       85.72      6.36 o 
  -2  12   9      378.65      388.35     12.96 o 
  -1  12   9        8.28       12.73      4.22 o 
   0  12   9      496.52      459.35     20.42 o 
   1  12   9       10.31        8.99      2.52 o 
   2  12   9      360.09      342.68     20.85 o 
   3  12   9       75.57       77.21      5.89 o 
   4  12   9      138.97      159.11     12.08 o 
   5  12   9      139.58      151.39      7.43 o 
   6  12   9       53.55       63.27      4.53 o 
  -6  13   9       32.19       33.99      4.44 o 
  -5  13   9      132.63      142.10      9.98 o 
  -4  13   9       58.19       55.61      7.30 o 
  -3  13   9       61.55       55.77      5.11 o 
  -2  13   9      332.66      318.09     11.46 o 
  -1  13   9      186.16      177.92     12.78 o 
   0  13   9      163.45      143.83     11.54 o 
   1  13   9      191.24      172.05      8.60 o 
   2  13   9      351.49      336.78     11.77 o 
   3  13   9       78.13       75.14      8.43 o 
   4  13   9       61.52       65.82      7.80 o 
   5  13   9      154.24      177.27      7.42 o 
   6  13   9       26.05       29.09      2.91 o 
  -5  14   9       51.38       59.03      5.62 o 
  -4  14   9       20.55       23.76      3.57 o 
  -3  14   9      273.00      277.38      9.91 o 
  -2  14   9       76.52       78.32      5.51 o 
  -1  14   9      553.77      571.75     21.56 o 
   0  14   9       26.53       26.52      5.57 o 
   1  14   9      553.94      578.25     14.66 o 
   2  14   9       80.32       85.24      5.94 o 
   3  14   9      254.75      266.80     14.08 o 
   4  14   9       17.53       21.23      4.75 o 
   5  14   9       53.52       60.60      4.03 o 
  -4  15   9       87.52      100.88      6.81 o 
  -3  15   9       39.67       39.77      5.24 o 
  -2  15   9      199.22      238.60     12.82 o 
  -1  15   9       31.63       36.01      5.96 o 
   0  15   9      251.50      272.05     14.04 o 
   1  15   9       27.52       33.34      3.60 o 
   2  15   9      191.05      203.12      7.92 o 
   3  15   9       34.14       34.16      5.19 o 
   4  15   9       85.75       94.84      7.33 o 
  -2  16   9       54.74       65.94      6.25 o 
  -1  16   9       10.98       13.36      3.61 o 
   0  16   9       47.41       50.39      5.90 o 
   1  16   9       15.15        6.95      2.95 o 
   2  16   9       51.65       61.05      3.92 o 
   0   0  10       37.19       41.34     11.32 o 
   1   0  10      568.48      585.86     55.23 o 
   2   0  10       25.30       22.28      6.52 o 
   3   0  10       72.44       91.70     27.34 o 
   4   0  10        5.42        4.73      6.46 o 
   5   0  10      367.66      316.90     14.93 o 
   6   0  10      303.25      307.38     16.90 o 
   7   0  10      339.16      300.61     16.60 o 
   8   0  10      128.61      133.23      7.31 o 
   9   0  10       34.89       34.72      3.51 o 
  -9   1  10      139.78      155.80      6.49 o 
  -8   1  10       70.21       70.61      7.62 o 
  -7   1  10       68.13       71.57      8.50 o 
  -6   1  10      140.82      137.48     11.32 o 
  -5   1  10      736.54      735.55     24.89 o 
  -4   1  10      354.06      243.62     30.92 o 
  -3   1  10      949.33      894.75     56.34 o 
  -2   1  10      229.34      222.49     27.07 o 
  -1   1  10     1084.24     1145.70     39.70 o 
   0   1  10     1132.21     1037.59     38.95 o 
   1   1  10     1063.98     1142.73     77.19 o 
   2   1  10      307.89      289.10     31.15 o 
   3   1  10      983.14      953.54    103.20 o 
   4   1  10      298.32      332.17     35.34 o 
   5   1  10      722.84      704.75     16.67 o 
   6   1  10      135.36      121.34     11.00 o 
   7   1  10       72.36       84.97      9.19 o 
   8   1  10       69.87       66.17      6.73 o 
   9   1  10      131.81      130.67      6.06 o 
  -9   2  10       13.88       11.95      1.90 o 
  -8   2  10       25.57       25.11      4.65 o 
  -7   2  10      131.04      161.73     12.25 o 
  -6   2  10      120.14      121.27     10.92 o 
  -5   2  10      731.65      693.14     16.49 o 
  -4   2  10      849.47      895.24     58.77 o 
  -3   2  10      680.00      614.70     47.37 o 
  -2   2  10     1872.01     1916.54     79.68 o 
  -1   2  10      690.38      759.70     49.76 o 
   0   2  10      356.70      360.35     19.03 o 
   1   2  10      627.96      620.67     29.94 o 
   2   2  10     1937.46     2001.79     81.35 o 
   3   2  10      690.89      666.03     47.98 o 
   4   2  10      974.75      903.88     55.87 o 
   5   2  10      789.36      742.17     17.24 o 
   6   2  10      145.76      136.38     11.48 o 
   7   2  10      127.39      121.49     10.79 o 
   8   2  10       30.11       26.59      5.16 o 
   9   2  10       11.97        6.86      1.90 o 
  -9   3  10        8.48       12.38      2.34 o 
  -8   3  10      124.71      116.53      9.55 o 
  -7   3  10      124.12      118.63     10.56 o 
  -6   3  10      317.89      306.50     16.80 o 
  -5   3  10      756.52      745.67     17.27 o 
  -4   3  10      185.51      147.89     25.26 o 
  -3   3  10      506.81      450.37     41.00 o 
  -2   3  10     1174.80     1150.85     63.17 o 
  -1   3  10     3522.01     3500.24     60.61 o 
   0   3  10     1036.11     1048.74     33.11 o 
   1   3  10     3572.21     3511.82     60.21 o 
   2   3  10     1230.59     1218.73     65.00 o 
   3   3  10      509.07      493.05     42.14 o 
   4   3  10      169.41      159.33     24.72 o 
   5   3  10      707.11      713.14     21.44 o 
   6   3  10      310.09      310.53     17.17 o 
   7   3  10      124.88      126.03     11.03 o 
   8   3  10      118.22      122.78      6.97 o 
   9   3  10       10.24       13.89      2.35 o 
  -9   4  10       13.92       23.07      4.17 o 
  -8   4  10       26.91       20.37      4.48 o 
  -7   4  10       71.06       70.78      8.25 o 
  -6   4  10       28.50       23.95      5.86 o 
  -5   4  10      520.84      507.13     17.75 o 
  -4   4  10      434.57      474.53     44.44 o 
  -3   4  10      664.65      628.55     49.07 o 
  -2   4  10     1500.81     1528.35    118.69 o 
  -1   4  10     1094.53     1068.63     34.45 o 
   0   4  10      312.59      312.41     18.65 o 
   1   4  10     1023.03     1013.35     33.18 o 
   2   4  10     1546.97     1535.77     74.21 o 
   3   4  10      602.66      560.22     45.75 o 
   4   4  10      462.30      444.15     41.47 o 
   5   4  10      502.73      482.26     14.59 o 
   6   4  10       33.42       36.24      6.73 o 
   7   4  10       67.88       53.75      7.53 o 
   8   4  10       28.22       23.63      3.45 o 
   9   4  10       17.43       20.94      2.63 o 
  -9   5  10       30.93       30.10      4.49 o 
  -8   5  10       88.21       99.32      8.42 o 
  -7   5  10       54.87       62.56      7.60 o 
  -6   5  10      206.24      209.31     13.92 o 
  -5   5  10       53.72       55.41      5.18 o 
  -4   5  10      199.31      189.78      8.79 o 
  -3   5  10      113.27       80.58     19.14 o 
  -2   5  10     1202.20     1148.21     36.82 o 
  -1   5  10      951.38      932.91     32.89 o 
   0   5  10      518.53      557.78     25.51 o 
   1   5  10      947.86      926.27     32.62 o 
   2   5  10     1308.44     1183.94     66.48 o 
   3   5  10       98.72      150.98     24.89 o 
   4   5  10      235.96      215.30     35.41 o 
   5   5  10       58.10       51.12     16.94 o 
   6   5  10      231.63      213.86     14.27 o 
   7   5  10       60.93       62.55      5.33 o 
   8   5  10       87.33       96.38     11.21 o 
   9   5  10       34.95       30.17      2.79 o 
  -8   6  10       39.40       45.21      4.18 o 
  -7   6  10       21.49       20.89      5.90 o 
  -6   6  10      118.13      107.52     10.22 o 
  -5   6  10      367.02      340.51     23.66 o 
  -4   6  10       39.23       41.59      4.58 o 
  -3   6  10      617.70      577.34     34.46 o 
  -2   6  10      455.00      456.57     30.20 o 
  -1   6  10      741.65      686.06     29.07 o 
   0   6  10      761.10      762.64     30.52 o 
   1   6  10      754.08      718.80     29.53 o 
   2   6  10      439.01      505.86     46.47 o 
   3   6  10      624.19      586.94     48.71 o 
   4   6  10       35.27       21.62      5.50 o 
   5   6  10      368.92      340.94     15.94 o 
   6   6  10      101.46      104.48      5.60 o 
   7   6  10       28.58       28.63      9.42 o 
   8   6  10       36.00       36.46      3.72 o 
  -8   7  10        0.98        1.09      3.07 o 
  -7   7  10       60.91       62.26      5.19 o 
  -6   7  10        6.99        7.30      2.88 o 
  -5   7  10      158.92      162.03      8.36 o 
  -4   7  10       46.01       37.14      4.39 o 
  -3   7  10        3.54        0.91      2.23 o 
  -2   7  10      663.59      663.01     78.52 o 
  -1   7  10       65.12       56.39      8.86 o 
   0   7  10     1022.74      974.80     35.12 o 
   1   7  10       63.34       48.27      8.78 o 
   2   7  10      597.74      595.37     43.73 o 
   3   7  10        1.37        1.88      2.33 o 
   4   7  10       68.90       60.47      7.78 o 
   5   7  10      160.45      162.84     12.51 o 
   6   7  10       12.14        5.15      3.42 o 
   7   7  10       61.63       63.35      5.08 o 
   8   7  10        0.61       -1.57      2.20 o 
  -8   8  10       45.10       47.50      5.82 o 
  -7   8  10      104.50      115.83      8.94 o 
  -6   8  10       32.46       36.51      4.44 o 
  -5   8  10      362.35      363.49     12.31 o 
  -4   8  10      288.33      294.82     11.31 o 
  -3   8  10      287.50      251.31      8.40 o 
  -2   8  10       44.42       55.41      3.98 o 
  -1   8  10      335.07      308.88      9.78 o 
   0   8  10      350.80      347.65     21.61 o 
   1   8  10      332.48      301.13     13.31 o 
   2   8  10       36.98       42.92      4.24 o 
   3   8  10      274.85      258.29     10.53 o 
   4   8  10      291.60      321.71     17.44 o 
   5   8  10      354.67      352.20     18.00 o 
   6   8  10       37.27       31.08      5.96 o 
   7   8  10       99.96      109.97      6.37 o 
   8   8  10       46.46       43.37      5.31 o 
  -7   9  10       12.77       20.11      4.24 o 
  -6   9  10      173.24      168.80     11.66 o 
  -5   9  10       78.34       63.43      7.98 o 
  -4   9  10      269.05      267.41     15.26 o 
  -3   9  10       31.83       25.29      3.76 o 
  -2   9  10      244.00      260.84     14.83 o 
  -1   9  10      132.54      117.01      9.07 o 
   0   9  10      289.77      295.88     11.12 o 
   1   9  10      139.25      114.27     10.52 o 
   2   9  10      270.13      278.77     10.54 o 
   3   9  10       36.90       26.77      3.85 o 
   4   9  10      284.12      279.40     16.33 o 
   5   9  10       76.62       77.35      8.93 o 
   6   9  10      172.03      146.27     11.03 o 
   7   9  10       10.16       11.68      2.61 o 
  -7  10  10       26.13       28.76      4.62 o 
  -6  10  10        5.72        2.88      3.07 o 
  -5  10  10       84.26       89.74      9.18 o 
  -4  10  10      253.93      252.15     15.03 o 
  -3  10  10      328.10      310.03     21.19 o 
  -2  10  10      174.09      189.18      9.33 o 
  -1  10  10      446.03      399.49     12.66 o 
   0  10  10      222.68      250.06     33.75 o 
   1  10  10      457.07      430.17     13.06 o 
   2  10  10      185.65      190.03      9.41 o 
   3  10  10      311.80      282.32     11.17 o 
   4  10  10      250.67      242.44     15.18 o 
   5  10  10       89.46       80.00      8.67 o 
   6  10  10        3.60        1.95      3.15 o 
   7  10  10       35.50       33.42      3.25 o 
  -7  11  10       26.73       31.55      4.82 o 
  -6  11  10      160.03      163.30     10.27 o 
  -5  11  10       87.19       85.05      8.75 o 
  -4  11  10      437.36      427.08     19.10 o 
  -3  11  10       78.78       82.39      6.21 o 
  -2  11  10      496.75      479.26     14.42 o 
  -1  11  10       28.08       22.71      3.70 o 
   0  11  10      434.59      393.12     18.87 o 
   1  11  10       35.07       32.32      4.13 o 
   2  11  10      490.07      470.06     14.38 o 
   3  11  10       77.65       76.64      6.00 o 
   4  11  10      413.15      423.91     19.18 o 
   5  11  10       92.64      107.19      9.66 o 
   6  11  10      137.84      143.40      9.78 o 
   7  11  10       27.01       34.49      4.62 o 
  -6  12  10       81.21       78.78      6.85 o 
  -5  12  10       31.52       44.84      6.35 o 
  -4  12  10       49.33       48.27      4.55 o 
  -3  12  10      116.59      118.11      8.35 o 
  -2  12  10       23.42       21.64      3.57 o 
  -1  12  10       12.74        9.92      4.28 o 
   0  12  10      747.84      722.27     25.17 o 
   1  12  10       22.96       13.34      3.93 o 
   2  12  10       41.04       33.70      4.15 o 
   3  12  10      143.87      150.68      7.86 o 
   4  12  10       58.71       65.87      7.66 o 
   5  12  10       31.23       39.54      6.01 o 
   6  12  10       81.43       75.89      6.74 o 
  -5  13  10       27.81       34.63      5.09 o 
  -4  13  10       79.17       67.74      4.85 o 
  -3  13  10      376.57      380.08     11.76 o 
  -2  13  10       79.97       61.75      5.14 o 
  -1  13  10      377.44      362.95     17.48 o 
   0  13  10       59.00       52.03      7.25 o 
   1  13  10      345.72      345.40     26.95 o 
   2  13  10       72.07       63.49      5.29 o 
   3  13  10      344.69      345.95     10.99 o 
   4  13  10       84.44       77.88      7.85 o 
   5  13  10       17.79       18.46      4.23 o 
  -4  14  10      145.77      135.84      5.87 o 
  -3  14  10       12.02       11.03      3.18 o 
  -2  14  10      115.37      134.77     15.11 o 
  -1  14  10        1.67        0.35      3.66 o 
   0  14  10      213.49      224.88     13.26 o 
   1  14  10        1.17        2.76      1.97 o 
   2  14  10      121.21      128.45      6.76 o 
   3  14  10       11.92       11.63      3.57 o 
   4  14  10      149.68      162.85      9.82 o 
  -3  15  10        6.63        2.86      2.46 o 
  -2  15  10       36.25       36.64      5.12 o 
  -1  15  10        4.12        0.79      2.87 o 
   0  15  10       14.49        7.46      3.41 o 
   1  15  10        4.02        1.96      2.53 o 
   2  15  10       34.33       34.42      3.31 o 
   3  15  10        6.70        8.92      2.83 o 
  -1  16  10        5.09        5.04      2.68 o 
   0  16  10       15.11       19.10      3.94 o 
   1  16  10        4.54        3.89      2.71 o 
   1   0  11      119.31      136.03     21.66 o 
   2   0  11      156.18      134.65     23.81 o 
   3   0  11      100.15       87.51     18.71 o 
   4   0  11       14.24       18.63     12.77 o 
   5   0  11       73.81       81.71      6.15 o 
   6   0  11       58.93       49.20      7.28 o 
   7   0  11      103.83       89.83      9.51 o 
   8   0  11        0.22        0.90      3.37 o 
   9   0  11       70.22       64.22      5.78 o 
  -9   1  11       61.46       67.24      5.83 o 
  -8   1  11       56.38       63.11      4.92 o 
  -7   1  11       23.30       21.11      5.19 o 
  -6   1  11       25.28       37.34      6.76 o 
  -5   1  11       11.24        6.49      2.09 o 
  -4   1  11      142.08      146.29     25.67 o 
  -3   1  11      149.84      115.48     21.44 o 
  -2   1  11      382.77      381.84     37.41 o 
  -1   1  11      470.49      510.93     41.42 o 
   0   1  11      634.61      678.82     32.37 o 
   1   1  11      464.19      527.30     42.61 o 
   2   1  11      382.88      394.77     27.29 o 
   3   1  11      156.76      138.26     16.42 o 
   4   1  11      130.71      135.75      9.77 o 
   5   1  11        8.27        8.92      2.91 o 
   6   1  11       24.97       22.53      5.86 o 
   7   1  11       19.58       24.98      5.92 o 
   8   1  11       51.58       52.03      6.82 o 
   9   1  11       62.08       67.86      5.91 o 
  -9   2  11       15.58       14.44      3.06 o 
  -8   2  11       59.18       54.26      6.83 o 
  -7   2  11       89.48       93.66      9.35 o 
  -6   2  11      630.96      619.52     23.95 o 
  -5   2  11      143.38      128.49      7.53 o 
  -4   2  11       41.41       32.40      3.27 o 
  -3   2  11      107.10      101.31     21.70 o 
  -2   2  11        6.57        1.14      6.48 o 
  -1   2  11       28.22       29.32     12.10 o 
   0   2  11       11.75        4.31      6.20 o 
   1   2  11       21.23       20.07      9.98 o 
   2   2  11        4.35       -4.23     10.50 o 
   3   2  11       87.13       82.94     18.26 o 
   4   2  11       42.76       43.71      6.95 o 
   5   2  11      139.76      125.19      7.51 o 
   6   2  11      633.25      612.11     24.04 o 
   7   2  11       85.31       69.11      8.30 o 
   8   2  11       63.73       59.11      7.10 o 
   9   2  11       17.06       16.15      3.15 o 
  -9   3  11       89.12       82.49      4.28 o 
  -8   3  11       96.94       85.86      7.88 o 
  -7   3  11      139.19      116.53     10.34 o 
  -6   3  11      158.77      153.13     12.18 o 
  -5   3  11       94.98       89.94      6.41 o 
  -4   3  11      268.87      254.88     10.36 o 
  -3   3  11      879.39      811.37     56.99 o 
  -2   3  11      123.00      140.17     23.20 o 
  -1   3  11       85.64       73.51     11.80 o 
   0   3  11      241.57      250.23     17.28 o 
   1   3  11       67.54       43.43     15.30 o 
   2   3  11      154.03      133.50     23.58 o 
   3   3  11      875.27      900.31     58.72 o 
   4   3  11      313.57      314.16     16.36 o 
   5   3  11       94.28       87.11      6.50 o 
   6   3  11      171.12      147.83     12.25 o 
   7   3  11      120.82       92.61      9.79 o 
   8   3  11       93.35       95.24      8.53 o 
   9   3  11       89.29       87.11      6.23 o 
  -8   4  11        8.22        7.80      3.47 o 
  -7   4  11       30.06       27.01      5.90 o 
  -6   4  11       31.96       18.33      5.36 o 
  -5   4  11      341.67      325.71     11.86 o 
  -4   4  11      265.38      258.52     10.42 o 
  -3   4  11      508.64      469.59     44.61 o 
  -2   4  11      841.26      880.08     58.72 o 
  -1   4  11       37.34       42.08     15.40 o 
   0   4  11     1409.70     1353.44     40.33 o 
   1   4  11       28.41       33.40     11.86 o 
   2   4  11      945.73      873.73     58.43 o 
   3   4  11      500.80      487.11     43.95 o 
   4   4  11      233.92      214.16      9.78 o 
   5   4  11      335.88      338.96     16.02 o 
   6   4  11       27.09       22.62      5.87 o 
   7   4  11       23.31       21.98      5.29 o 
   8   4  11        4.54        1.37      2.87 o 
  -8   5  11       37.32       39.66      5.36 o 
  -7   5  11      149.17      179.53     12.12 o 
  -6   5  11       13.65       22.10      5.46 o 
  -5   5  11      443.61      467.38     14.15 o 
  -4   5  11       26.46       28.39      4.28 o 
  -3   5  11      435.35      421.17     13.06 o 
  -2   5  11      204.83      166.81     18.58 o 
  -1   5  11      361.80      425.93     33.18 o 
   0   5  11     1305.59     1355.62     41.14 o 
   1   5  11      365.70      353.38     26.79 o 
   2   5  11      229.65      183.14     28.21 o 
   3   5  11      453.98      432.04     19.29 o 
   4   5  11       34.86       23.69      5.90 o 
   5   5  11      473.65      471.33     14.42 o 
   6   5  11       17.73       18.18      3.43 o 
   7   5  11      155.32      143.89     11.14 o 
   8   5  11       37.74       40.17      5.64 o 
  -8   6  11        8.87        9.29      3.32 o 
  -7   6  11       20.60       28.43      3.62 o 
  -6   6  11       24.27       25.87      5.69 o 
  -5   6  11      569.15      592.47     15.86 o 
  -4   6  11      247.78      261.45     14.26 o 
  -3   6  11      534.16      576.62     15.51 o 
  -2   6  11      318.92      343.58     14.13 o 
  -1   6  11      382.89      379.41     30.25 o 
   0   6  11       77.66       75.53     10.52 o 
   1   6  11      367.27      344.56     27.20 o 
   2   6  11      317.37      310.86     20.85 o 
   3   6  11      498.11      482.25     14.37 o 
   4   6  11      237.07      269.45     10.91 o 
   5   6  11      558.58      612.15     23.68 o 
   6   6  11       24.74       19.40      3.38 o 
   7   6  11       18.21       19.42      4.91 o 
   8   6  11       10.11       14.08      3.67 o 
  -8   7  11       12.68       15.44      3.92 o 
  -7   7  11       53.47       63.39      4.87 o 
  -6   7  11        0.10        0.56      3.45 o 
  -5   7  11      103.50      107.29      6.92 o 
  -4   7  11       20.31       20.80      3.53 o 
  -3   7  11      396.47      399.99     12.47 o 
  -2   7  11      214.82      208.94      7.31 o 
  -1   7  11     1102.12     1101.03     20.96 o 
   0   7  11      137.77      138.87      8.55 o 
   1   7  11     1077.42     1061.58     19.82 o 
   2   7  11      213.37      203.36     11.74 o 
   3   7  11      384.54      403.92     20.85 o 
   4   7  11       29.56       31.91      4.79 o 
   5   7  11      106.60       97.55     10.06 o 
   6   7  11        0.29       -0.61      2.16 o 
   7   7  11       38.50       48.63      6.64 o 
   8   7  11       11.95       10.71      3.40 o 
  -7   8  11       23.74       31.40      4.83 o 
  -6   8  11      110.52      130.51     10.31 o 
  -5   8  11      113.32      107.72      6.77 o 
  -4   8  11      280.76      304.35     11.53 o 
  -3   8  11      407.83      392.20     10.25 o 
  -2   8  11       97.02       93.48      6.22 o 
  -1   8  11      317.37      292.56     10.66 o 
   0   8  11        2.01        3.65      2.32 o 
   1   8  11      333.70      311.92      9.01 o 
   2   8  11       75.28       83.26     14.01 o 
   3   8  11      417.63      406.15     15.18 o 
   4   8  11      272.22      260.18     15.86 o 
   5   8  11      121.95      118.16     10.56 o 
   6   8  11      108.96      131.21      7.19 o 
   7   8  11       21.91       40.00      5.87 o 
  -7   9  11       38.52       40.24      4.89 o 
  -6   9  11       43.74       48.69      6.41 o 
  -5   9  11      314.43      346.47     17.03 o 
  -4   9  11       35.81       36.25      6.21 o 
  -3   9  11      368.98      377.49     12.73 o 
  -2   9  11      138.71      146.91      9.61 o 
  -1   9  11       67.27       62.45      5.30 o 
   0   9  11       11.54       20.32      3.62 o 
   1   9  11      103.02       97.81      6.48 o 
   2   9  11      112.59      122.96      7.61 o 
   3   9  11      374.03      366.49     12.89 o 
   4   9  11       26.19       22.68      5.55 o 
   5   9  11      313.99      317.85     16.59 o 
   6   9  11       39.32       45.17      4.37 o 
   7   9  11       35.53       35.40      5.21 o 
  -7  10  11       10.14       13.30      2.15 o 
  -6  10  11       92.72       99.68      8.36 o 
  -5  10  11      165.37      175.17     11.95 o 
  -4  10  11      125.32       96.15      9.50 o 
  -3  10  11      152.98      147.54      8.04 o 
  -2  10  11      812.65      788.83     18.54 o 
  -1  10  11      384.85      371.99     18.43 o 
   0  10  11     1720.38     1588.85     37.61 o 
   1  10  11      406.86      425.70     19.92 o 
   2  10  11      776.46      729.65     17.87 o 
   3  10  11      151.50      154.06      8.33 o 
   4  10  11      111.67      113.89     10.27 o 
   5  10  11      176.27      174.18     12.06 o 
   6  10  11       90.64       98.03      5.70 o 
   7  10  11       11.00       12.85      3.31 o 
  -6  11  11       76.51       89.25      4.92 o 
  -5  11  11       47.35       53.97      7.04 o 
  -4  11  11      102.15      102.22      9.66 o 
  -3  11  11      234.30      238.18      9.87 o 
  -2  11  11      108.87      119.96      7.38 o 
  -1  11  11      108.67      108.09      6.89 o 
   0  11  11      134.95      125.90     11.01 o 
   1  11  11      123.54      128.39      7.58 o 
   2  11  11      135.86      138.50      7.88 o 
   3  11  11      226.60      237.51      9.90 o 
   4  11  11      105.10      103.99      9.72 o 
   5  11  11       45.66       50.14      6.62 o 
   6  11  11       77.49       83.56      4.78 o 
  -5  12  11      126.40      128.71      9.06 o 
  -4  12  11      113.79      110.53      9.20 o 
  -3  12  11      235.04      245.13      9.58 o 
  -2  12  11      180.79      190.27      8.70 o 
  -1  12  11      149.48      151.38     11.65 o 
   0  12  11       99.83      101.60      9.78 o 
   1  12  11      161.01      167.84      9.31 o 
   2  12  11      184.78      188.88      8.74 o 
   3  12  11      227.89      234.28      9.39 o 
   4  12  11      123.53      121.51      9.59 o 
   5  12  11      117.44      131.36      9.27 o 
  -5  13  11       36.16       45.72      7.57 o 
  -4  13  11       45.45       51.56      6.00 o 
  -3  13  11       41.14       40.81      6.98 o 
  -2  13  11      140.04      148.18      7.24 o 
  -1  13  11       14.06        9.99      4.08 o 
   0  13  11      218.79      228.05     13.50 o 
   1  13  11       15.94       14.84      2.95 o 
   2  13  11      136.36      144.98     11.49 o 
   3  13  11       38.46       39.30      3.93 o 
   4  13  11       43.83       51.77      6.05 o 
   5  13  11       43.72       49.28      5.38 o 
  -4  14  11        5.58        7.34      2.62 o 
  -3  14  11       59.39       50.38      3.81 o 
  -2  14  11        1.80        3.39      1.88 o 
  -1  14  11       53.10       35.27      5.43 o 
   0  14  11       15.08       16.39      4.17 o 
   1  14  11       58.48       53.79      4.30 o 
   2  14  11        2.30        2.32      2.47 o 
   3  14  11       63.92       52.83      5.82 o 
   4  14  11        5.61        9.60      2.84 o 
  -2  15  11       16.75       11.44      3.29 o 
  -1  15  11       20.84       24.30      4.09 o 
   0  15  11       10.84       11.48      3.50 o 
   1  15  11       20.54       16.03      3.58 o 
   2  15  11       11.98       12.44      4.36 o 
   0   0  12      947.58     1087.56     61.03 o 
   1   0  12       46.70       54.43     14.14 o 
   2   0  12      680.69      677.81     51.64 o 
   3   0  12       30.86       29.89      5.91 o 
   4   0  12      968.12      951.53     20.04 o 
   5   0  12       32.26       28.86      4.57 o 
   6   0  12      209.87      229.59     14.70 o 
   7   0  12      467.77      492.80     20.32 o 
   8   0  12       45.39       53.95      6.59 o 
  -8   1  12        7.55        4.28      3.18 o 
  -7   1  12       18.69       18.98      5.22 o 
  -6   1  12       39.26       41.49      7.03 o 
  -5   1  12        9.41        4.30      2.41 o 
  -4   1  12      762.14      713.40     19.68 o 
  -3   1  12        4.41        9.90      3.59 o 
  -2   1  12      363.56      325.28     36.53 o 
  -1   1  12       98.77      100.43     20.14 o 
   0   1  12       31.94       14.31      6.36 o 
   1   1  12      118.42      106.45     20.86 o 
   2   1  12      378.18      363.33     38.39 o 
   3   1  12       14.83        9.05      4.20 o 
   4   1  12      786.07      763.01     18.04 o 
   5   1  12        9.91        9.58      4.43 o 
   6   1  12       46.51       36.29      6.58 o 
   7   1  12       16.95       22.30      5.43 o 
   8   1  12       11.83       13.72      4.25 o 
  -8   2  12      102.05      121.61      7.08 o 
  -7   2  12       82.30       68.94      8.15 o 
  -6   2  12      235.37      249.18     15.25 o 
  -5   2  12       31.51       30.56      4.32 o 
  -4   2  12      644.39      648.13     13.55 o 
  -3   2  12      933.09      887.16     15.45 o 
  -2   2  12       59.68       51.38     15.56 o 
  -1   2  12     2484.17     2432.38     95.38 o 
   0   2  12      376.38      359.11     25.29 o 
   1   2  12     2459.24     2248.31     91.52 o 
   2   2  12       69.99       62.14     12.48 o 
   3   2  12      899.90      847.37     18.40 o 
   4   2  12      635.34      622.70     16.41 o 
   5   2  12       50.52       55.58      5.42 o 
   6   2  12      253.10      286.21     16.34 o 
   7   2  12       75.05       83.97      8.72 o 
   8   2  12      105.23      105.81      8.54 o 
  -8   3  12       26.99       26.43      3.81 o 
  -7   3  12       50.62       48.18      6.98 o 
  -6   3  12       73.02       77.83      9.04 o 
  -5   3  12       61.62       61.07      5.48 o 
  -4   3  12      657.13      620.04     37.02 o 
  -3   3  12      144.19      146.04      8.02 o 
  -2   3  12      253.73      255.35     33.16 o 
  -1   3  12       76.15       72.64     18.77 o 
   0   3  12     1142.23     1111.57     45.87 o 
   1   3  12       60.75       64.16     17.98 o 
   2   3  12      253.65      212.74     30.36 o 
   3   3  12      117.79      105.42      6.83 o 
   4   3  12      622.81      609.46     16.38 o 
   5   3  12       63.57       83.35      6.87 o 
   6   3  12       61.84       61.52      5.37 o 
   7   3  12       53.55       60.92      7.61 o 
   8   3  12       24.43       25.21      4.67 o 
  -8   4  12        0.56        0.64      1.85 o 
  -7   4  12       88.59       82.06      8.33 o 
  -6   4  12       22.84       13.78      5.43 o 
  -5   4  12      527.49      523.83     15.10 o 
  -4   4  12       56.01       46.63      5.20 o 
  -3   4  12     1183.63     1116.51     28.07 o 
  -2   4  12      241.65      232.91     14.37 o 
  -1   4  12     1773.82     1694.27     57.07 o 
   0   4  12      148.54      141.73     13.93 o 
   1   4  12     1763.40     1680.84     82.76 o 
   2   4  12      225.28      155.68     26.79 o 
   3   4  12     1109.59     1080.37     21.07 o 
   4   4  12       65.40       64.68      5.72 o 
   5   4  12      534.41      521.44     15.16 o 
   6   4  12       32.19       26.44      4.75 o 
   7   4  12       93.74       81.63      8.53 o 
   8   4  12        1.74        2.83      2.61 o 
  -8   5  12       59.33       66.41      6.67 o 
  -7   5  12       14.29       22.88      5.12 o 
  -6   5  12       12.36        9.29      4.26 o 
  -5   5  12      245.94      223.59      9.97 o 
  -4   5  12      173.79      176.85      8.94 o 
  -3   5  12      381.04      363.14     12.53 o 
  -2   5  12        7.50        6.19      2.01 o 
  -1   5  12      259.78      255.03      8.92 o 
   0   5  12       75.24       71.58      6.44 o 
   1   5  12      238.15      269.67     34.36 o 
   2   5  12        3.47        6.91      3.70 o 
   3   5  12      385.90      379.15     18.89 o 
   4   5  12      207.46      226.18     10.17 o 
   5   5  12      264.16      239.12     15.62 o 
   6   5  12        9.29       14.05      3.13 o 
   7   5  12       11.51       13.67      4.37 o 
   8   5  12       50.57       57.25      5.94 o 
  -8   6  12       43.44       45.36      5.29 o 
  -7   6  12       75.04       81.29      5.23 o 
  -6   6  12      107.53      116.06     10.16 o 
  -5   6  12       67.43       66.54      5.65 o 
  -4   6  12       75.30       63.61      5.71 o 
  -3   6  12      386.72      374.47     12.78 o 
  -2   6  12       90.89       80.16      4.79 o 
  -1   6  12      339.77      338.80     11.35 o 
   0   6  12      160.23      150.18     17.59 o 
   1   6  12      352.10      351.19     12.25 o 
   2   6  12       92.83       97.34      6.75 o 
   3   6  12      408.76      431.91     13.98 o 
   4   6  12       82.91       71.22      4.89 o 
   5   6  12       60.04       59.67      5.40 o 
   6   6  12      100.88      121.52     10.00 o 
   7   6  12       78.82       82.22      8.00 o 
   8   6  12       41.52       41.16      5.02 o 
  -7   7  12       13.47       17.50      3.88 o 
  -6   7  12       20.05       18.88      3.41 o 
  -5   7  12      137.78      136.51      8.56 o 
  -4   7  12      223.11      213.90      9.78 o 
  -3   7  12      295.32      285.43     11.22 o 
  -2   7  12      570.78      541.63     12.32 o 
  -1   7  12       55.83       48.21      4.67 o 
   0   7  12        3.20        3.37      4.32 o 
   1   7  12       49.15       46.53      4.53 o 
   2   7  12      531.56      551.56     15.68 o 
   3   7  12      298.80      282.68     11.33 o 
   4   7  12      201.63      202.39      9.48 o 
   5   7  12      138.75      157.39      9.96 o 
   6   7  12       11.68       16.34      3.05 o 
   7   7  12       11.40       10.22      3.64 o 
  -7   8  12      123.41      123.92      7.83 o 
  -6   8  12       41.84       48.62      6.42 o 
  -5   8  12      152.82      150.08      7.90 o 
  -4   8  12       77.01       84.13      6.32 o 
  -3   8  12       70.27       59.78      7.86 o 
  -2   8  12       12.35       15.47      3.83 o 
  -1   8  12       66.33       77.49      9.10 o 
   0   8  12      319.97      291.58     10.75 o 
   1   8  12       43.85       48.84      4.00 o 
   2   8  12       16.95       10.86      2.85 o 
   3   8  12       73.22       71.49      5.94 o 
   4   8  12       69.54       83.79      6.21 o 
   5   8  12      161.15      172.44     12.11 o 
   6   8  12       35.08       40.34      4.02 o 
   7   8  12      129.85      134.84      8.92 o 
  -6   9  12        7.11        9.45      3.67 o 
  -5   9  12       40.49       37.15      6.14 o 
  -4   9  12       95.01       90.07      9.01 o 
  -3   9  12       36.10       36.36      5.05 o 
  -2   9  12      439.99      421.30     13.50 o 
  -1   9  12       76.39       76.55      6.61 o 
   0   9  12     1131.11     1100.22     25.03 o 
   1   9  12       72.59       73.25      6.07 o 
   2   9  12      489.16      430.04     13.80 o 
   3   9  12       33.34       32.09      4.78 o 
   4   9  12      101.11       97.61      9.13 o 
   5   9  12       34.36       44.85      6.42 o 
   6   9  12        4.04        3.10      2.06 o 
  -6  10  12       36.24       43.56      5.49 o 
  -5  10  12       55.79       58.17      6.93 o 
  -4  10  12       32.92       33.98      6.03 o 
  -3  10  12      229.15      209.31      9.22 o 
  -2  10  12       75.06       78.81      8.74 o 
  -1  10  12      464.32      443.24     19.80 o 
   0  10  12       94.54       92.53      9.67 o 
   1  10  12      425.87      408.06     16.13 o 
   2  10  12       80.77       85.50      6.29 o 
   3  10  12      215.75      196.28      9.16 o 
   4  10  12       25.82       21.48      5.11 o 
   5  10  12       56.78       63.46      7.06 o 
   6  10  12       39.96       41.09      3.46 o 
  -5  11  12      197.03      188.92     10.97 o 
  -4  11  12       22.73       26.58      5.28 o 
  -3  11  12      215.99      199.75      8.70 o 
  -2  11  12        2.70        4.00      2.52 o 
  -1  11  12      186.66      179.22     12.57 o 
   0  11  12      169.79      163.69     12.23 o 
   1  11  12      193.20      211.96      9.30 o 
   2  11  12        6.51        5.79      2.40 o 
   3  11  12      226.66      216.93      9.10 o 
   4  11  12       21.82       26.99      5.29 o 
   5  11  12      187.47      178.79      9.60 o 
  -5  12  12       10.59       14.37      3.49 o 
  -4  12  12       35.31       40.06      5.41 o 
  -3  12  12      117.09      111.28      6.14 o 
  -2  12  12       64.41       70.59      5.22 o 
  -1  12  12       21.37        6.52      3.38 o 
   0  12  12       85.49       96.35      9.21 o 
   1  12  12       21.14       17.16      3.05 o 
   2  12  12       65.90       78.30      8.00 o 
   3  12  12      115.35      110.82      6.22 o 
   4  12  12       32.49       35.08      5.41 o 
   5  12  12       10.18       11.65      2.20 o 
  -4  13  12        2.33        5.72      2.65 o 
  -3  13  12       27.04       26.85      3.04 o 
  -2  13  12       33.01       44.23      3.87 o 
  -1  13  12       81.89       76.67      7.77 o 
   0  13  12       15.44       11.66      4.05 o 
   1  13  12       85.75       92.73      5.52 o 
   2  13  12       34.38       46.56      4.08 o 
   3  13  12       31.26       32.26      3.21 o 
   4  13  12        1.89        5.88      2.68 o 
  -2  14  12       23.09       30.83      4.45 o 
  -1  14  12       20.87       23.50      4.37 o 
   0  14  12        4.03        1.40      2.81 o 
   1  14  12       24.38       29.64      4.64 o 
   2  14  12       28.46       33.20      3.07 o 
   1   0  13       10.67       16.30      5.16 o 
   2   0  13       15.30       16.60      4.62 o 
   3   0  13        1.84       -0.95      2.95 o 
   4   0  13      172.11      185.74      9.26 o 
   5   0  13       44.46       42.63      3.88 o 
   6   0  13       15.99       17.23      3.31 o 
   7   0  13       69.74       66.21      7.91 o 
   8   0  13        0.01        1.04      2.80 o 
  -8   1  13       42.18       49.74      5.74 o 
  -7   1  13       31.73       22.52      5.18 o 
  -6   1  13      108.76       91.77      6.36 o 
  -5   1  13       53.97       54.46      5.29 o 
  -4   1  13       20.16       21.11      3.01 o 
  -3   1  13      430.86      429.99     13.56 o 
  -2   1  13       99.24       93.81      9.16 o 
  -1   1  13      374.86      357.01     15.54 o 
   0   1  13        3.68       -1.78      6.15 o 
   1   1  13      377.17      371.12     16.79 o 
   2   1  13       86.21       93.09      9.25 o 
   3   1  13      432.12      397.92     13.05 o 
   4   1  13       15.38        9.83      2.83 o 
   5   1  13       59.07       58.04      5.43 o 
   6   1  13      118.44      109.78      6.83 o 
   7   1  13       30.56       23.17      5.00 o 
   8   1  13       41.21       55.21      5.96 o 
  -8   2  13        0.79        2.73      1.81 o 
  -7   2  13       41.51       32.48      5.63 o 
  -6   2  13       17.28       10.46      2.73 o 
  -5   2  13       31.37       33.04      4.31 o 
  -4   2  13       87.00       82.36      7.42 o 
  -3   2  13      215.58      206.24      7.81 o 
  -2   2  13      173.03      162.97     15.00 o 
  -1   2  13       40.87       44.14      4.39 o 
   0   2  13      597.57      551.72     42.61 o 
   1   2  13       42.53       38.05      5.48 o 
   2   2  13      143.22      138.96     11.00 o 
   3   2  13      211.19      197.61      9.30 o 
   4   2  13       72.18       68.46      5.92 o 
   5   2  13       26.95       22.73      3.83 o 
   6   2  13       17.64       10.88      2.20 o 
   7   2  13       34.32       37.64      5.96 o 
   8   2  13        0.62        0.06      2.62 o 
  -8   3  13       25.06       24.28      3.84 o 
  -7   3  13        9.57        8.94      3.96 o 
  -6   3  13       52.64       60.60      5.17 o 
  -5   3  13      196.37      183.62      9.82 o 
  -4   3  13      330.86      332.46     12.21 o 
  -3   3  13      773.84      734.64     24.86 o 
  -2   3  13      177.02      155.67     11.73 o 
  -1   3  13       82.91       71.22      8.02 o 
   0   3  13       71.72       66.84      4.89 o 
   1   3  13       76.07       70.62      7.91 o 
   2   3  13      174.32      173.43     12.39 o 
   3   3  13      806.55      747.94     17.85 o 
   4   3  13      338.23      332.88     12.23 o 
   5   3  13      219.50      220.32     11.91 o 
   6   3  13       55.84       58.60      4.06 o 
   7   3  13       13.83        7.39      3.90 o 
   8   3  13       28.40       31.35      4.55 o 
  -7   4  13        4.30        7.47      3.68 o 
  -6   4  13       47.17       39.81      5.72 o 
  -5   4  13       34.78       32.77      4.55 o 
  -4   4  13        8.35        7.70      3.14 o 
  -3   4  13        1.18        3.73      2.41 o 
  -2   4  13       29.84       27.84      5.60 o 
  -1   4  13       52.57       53.06      5.07 o 
   0   4  13      634.60      668.07     16.21 o 
   1   4  13       33.65       25.02      5.08 o 
   2   4  13       39.16       41.45      6.63 o 
   3   4  13        0.13        0.70      4.77 o 
   4   4  13        3.33        2.96      2.24 o 
   5   4  13       41.74       40.32      3.67 o 
   6   4  13       41.32       36.54      4.22 o 
   7   4  13        4.27        4.00      3.50 o 
  -7   5  13       62.62       66.48      6.76 o 
  -6   5  13        3.78        8.28      2.74 o 
  -5   5  13       52.83       59.28      7.09 o 
  -4   5  13       15.97       10.05      2.72 o 
  -3   5  13       42.70       48.66      9.72 o 
  -2   5  13      586.94      577.82     15.59 o 
  -1   5  13       28.49       36.98      4.55 o 
   0   5  13     2194.50     2055.96     23.63 o 
   1   5  13       28.93       34.42      6.26 o 
   2   5  13      620.82      606.20     23.09 o 
   3   5  13       49.89       58.13     11.60 o 
   4   5  13       22.40       22.05      3.08 o 
   5   5  13       63.77       78.87      6.03 o 
   6   5  13        4.77        8.65      2.90 o 
   7   5  13       70.51       76.45      7.36 o 
  -7   6  13       18.02       15.91      3.24 o 
  -6   6  13      124.88      147.86      5.86 o 
  -5   6  13      117.11      106.68     10.75 o 
  -4   6  13      280.35      285.22     11.07 o 
  -3   6  13      276.69      272.34     21.12 o 
  -2   6  13      312.10      303.80      9.23 o 
  -1   6  13       45.80       38.81      7.19 o 
   0   6  13       23.09       20.84      2.92 o 
   1   6  13       42.33       40.57      6.94 o 
   2   6  13      272.05      269.07     15.75 o 
   3   6  13      268.45      265.62      8.80 o 
   4   6  13      263.21      251.54     10.53 o 
   5   6  13      107.92      108.83      6.95 o 
   6   6  13      114.70      132.19      6.97 o 
   7   6  13       19.79       19.95      4.25 o 
  -7   7  13       30.59       35.16      4.36 o 
  -6   7  13      162.33      164.56     10.64 o 
  -5   7  13       69.08       72.40      5.58 o 
  -4   7  13        9.33        5.95      2.69 o 
  -3   7  13        2.19        2.36      4.92 o 
  -2   7  13        1.05       -1.44      2.66 o 
  -1   7  13      284.38      298.27     11.57 o 
   0   7  13        8.33        4.76      2.61 o 
   1   7  13      302.71      307.72     16.86 o 
   2   7  13        2.80        7.84      4.22 o 
   3   7  13        5.56        6.96      2.54 o 
   4   7  13       15.91       19.51      4.47 o 
   5   7  13       66.68       73.25      5.67 o 
   6   7  13      155.18      157.65      7.32 o 
   7   7  13       28.24       33.33      4.77 o 
  -6   8  13       16.01       16.70      3.92 o 
  -5   8  13       84.54      101.36      6.20 o 
  -4   8  13      170.49      198.78     12.90 o 
  -3   8  13      144.47      144.22     11.39 o 
  -2   8  13      703.91      712.71     17.41 o 
  -1   8  13      126.52      121.01      7.49 o 
   0   8  13      809.01      774.36     43.50 o 
   1   8  13      122.80      118.13      7.26 o 
   2   8  13      731.07      745.07     23.22 o 
   3   8  13      139.13      137.84      6.57 o 
   4   8  13      202.21      227.38      7.73 o 
   5   8  13       74.80       78.84      5.56 o 
   6   8  13       20.04       19.75      3.88 o 
  -6   9  13        6.73       13.03      3.84 o 
  -5   9  13      149.05      166.06     10.85 o 
  -4   9  13       34.76       48.72      6.92 o 
  -3   9  13      328.33      328.68     23.69 o 
  -2   9  13      146.05      148.02      8.10 o 
  -1   9  13       85.70       84.04      6.32 o 
   0   9  13       60.73       62.57      5.56 o 
   1   9  13       84.05       75.96      5.94 o 
   2   9  13      172.90      169.20     12.02 o 
   3   9  13      294.20      299.88     11.08 o 
   4   9  13       34.44       43.85      4.30 o 
   5   9  13      139.88      147.31      7.10 o 
   6   9  13        5.84        5.99      1.90 o 
  -5  10  13      141.24      163.33     10.12 o 
  -4  10  13       39.00       42.90      6.20 o 
  -3  10  13      144.10      156.01      7.59 o 
  -2  10  13      103.82      106.94      6.69 o 
  -1  10  13      453.02      495.20     13.85 o 
   0  10  13       73.94      113.97     10.25 o 
   1  10  13      408.96      440.56     13.32 o 
   2  10  13      122.22      126.72      8.10 o 
   3  10  13      125.35      131.67      7.24 o 
   4  10  13       38.73       47.14      3.44 o 
   5  10  13      143.08      164.30      6.87 o 
  -5  11  13       17.26       19.14      3.62 o 
  -4  11  13       76.85       85.37      7.53 o 
  -3  11  13       22.40       25.61      3.42 o 
  -2  11  13      180.01      183.32      8.15 o 
  -1  11  13       22.82       26.64      5.40 o 
   0  11  13      412.68      416.64     18.34 o 
   1  11  13       21.86       21.06      5.03 o 
   2  11  13      185.00      194.76      8.52 o 
   3  11  13       22.13       26.24      3.27 o 
   4  11  13       70.76       82.09      5.09 o 
   5  11  13       21.23       26.14      2.84 o 
  -4  12  13       26.14       33.15      4.60 o 
  -3  12  13       60.63       63.72      4.34 o 
  -2  12  13       13.86       12.51      2.58 o 
  -1  12  13      150.57      173.06     11.14 o 
   0  12  13      106.81      105.67      9.03 o 
   1  12  13      137.17      140.80     10.20 o 
   2  12  13       13.45       17.24      4.10 o 
   3  12  13       69.58       78.75      4.59 o 
   4  12  13       22.40       24.20      2.73 o 
  -3  13  13       19.00       21.27      2.40 o 
  -2  13  13       41.02       30.55      4.46 o 
  -1  13  13       35.79       41.06      5.49 o 
   0  13  13       33.32       39.74      5.47 o 
   1  13  13       37.64       28.57      4.62 o 
   2  13  13       46.46       44.14      5.07 o 
   3  13  13       25.04       28.15      2.70 o 
   0   0  14      233.71      223.30     13.98 o 
   1   0  14     1021.38      925.61     28.36 o 
   2   0  14      235.34      245.79     15.13 o 
   3   0  14      372.29      371.27     14.36 o 
   4   0  14      155.33      177.33      7.34 o 
   5   0  14       81.46       77.40      6.11 o 
   6   0  14        1.25        7.06      2.62 o 
   7   0  14        6.23        2.38      3.21 o 
  -7   1  14        6.34       11.04      4.14 o 
  -6   1  14      119.79      126.10      6.88 o 
  -5   1  14        7.06       10.13      2.87 o 
  -4   1  14      122.34      113.55      7.33 o 
  -3   1  14      682.69      704.96     14.35 o 
  -2   1  14      341.78      335.44     12.37 o 
  -1   1  14      606.58      606.86     22.74 o 
   0   1  14       39.72       43.94      7.09 o 
   1   1  14      586.40      569.81     22.29 o 
   2   1  14      328.76      294.52     16.37 o 
   3   1  14      653.48      690.40     17.22 o 
   4   1  14      120.20      118.44      7.49 o 
   5   1  14        3.96       12.87      2.74 o 
   6   1  14      125.90      142.79      7.29 o 
   7   1  14        7.75        2.96      2.66 o 
  -7   2  14       49.30       39.03      5.42 o 
  -6   2  14       24.86       27.82      4.50 o 
  -5   2  14      175.34      181.33      8.78 o 
  -4   2  14       39.91       43.91      6.94 o 
  -3   2  14       51.76       45.02      4.82 o 
  -2   2  14      141.62      130.31     11.11 o 
  -1   2  14       50.45       40.70      6.31 o 
   0   2  14      177.06      180.74     10.80 o 
   1   2  14       54.39       36.72      6.16 o 
   2   2  14      150.94      126.56     11.03 o 
   3   2  14       77.90       68.30      5.72 o 
   4   2  14       41.54       54.15      5.15 o 
   5   2  14      202.29      211.69      9.50 o 
   6   2  14       29.09       30.18      3.73 o 
   7   2  14       55.98       58.48      6.47 o 
  -7   3  14       53.84       72.46      7.05 o 
  -6   3  14       62.00       67.00      5.06 o 
  -5   3  14      115.60      111.19      6.93 o 
  -4   3  14       82.26       84.60      6.38 o 
  -3   3  14       57.85       58.08      5.44 o 
  -2   3  14      449.77      424.86     19.58 o 
  -1   3  14      232.64      187.93     13.11 o 
   0   3  14      795.15      718.50     17.18 o 
   1   3  14      236.64      200.62     13.29 o 
   2   3  14      463.88      434.58     19.77 o 
   3   3  14       56.52       51.34      5.86 o 
   4   3  14       82.43       87.96      9.89 o 
   5   3  14      123.73      116.43      7.12 o 
   6   3  14       61.42       60.21      4.41 o 
   7   3  14       48.28       53.67      6.12 o 
  -7   4  14       14.69       12.12      3.66 o 
  -6   4  14       36.97       51.54      5.01 o 
  -5   4  14       12.64       13.13      3.07 o 
  -4   4  14      159.92      161.98      8.52 o 
  -3   4  14      138.76      124.51      7.52 o 
  -2   4  14       30.95       34.09      6.31 o 
  -1   4  14       74.87       74.81      6.00 o 
   0   4  14       48.23       46.57      4.76 o 
   1   4  14       90.80       77.41      8.64 o 
   2   4  14       31.75       38.95      6.49 o 
   3   4  14      146.41      144.21      8.03 o 
   4   4  14      156.74      167.06      9.11 o 
   5   4  14       21.84       20.49      2.74 o 
   6   4  14       33.49       41.60      3.27 o 
   7   4  14       20.28       12.02      3.41 o 
  -7   5  14        6.58       10.32      3.36 o 
  -6   5  14      256.35      270.47      9.04 o 
  -5   5  14       20.91       17.86      3.28 o 
  -4   5  14      218.67      218.40     10.07 o 
  -3   5  14        3.05        3.88      4.31 o 
  -2   5  14      278.19      295.74     11.25 o 
  -1   5  14       36.45       34.30      5.67 o 
   0   5  14      451.15      434.73     13.99 o 
   1   5  14       45.10       44.46      4.85 o 
   2   5  14      253.38      251.68     10.69 o 
   3   5  14        1.65        6.19      2.31 o 
   4   5  14      209.19      214.87      7.74 o 
   5   5  14       18.90       15.42      2.59 o 
   6   5  14      251.25      253.66      8.50 o 
   7   5  14        5.55        8.02      2.99 o 
  -6   6  14        8.10        4.13      1.69 o 
  -5   6  14       46.93       52.92      4.80 o 
  -4   6  14       47.97       52.52      4.97 o 
  -3   6  14      120.54      127.97      7.76 o 
  -2   6  14      144.28      150.75      8.13 o 
  -1   6  14      136.42      138.77      7.99 o 
   0   6  14      390.45      358.91     11.63 o 
   1   6  14      167.12      160.49      8.56 o 
   2   6  14      128.97      142.23      8.08 o 
   3   6  14      135.20      152.82      6.67 o 
   4   6  14       51.28       62.94      4.40 o 
   5   6  14       36.20       35.26      4.81 o 
   6   6  14        6.42       10.97      2.56 o 
  -6   7  14       30.38       29.04      4.60 o 
  -5   7  14       28.57       40.54      5.78 o 
  -4   7  14      345.91      365.24     16.91 o 
  -3   7  14       11.28       16.98      5.36 o 
  -2   7  14      344.47      349.72     12.09 o 
  -1   7  14       42.34       47.37      4.97 o 
   0   7  14      300.32      308.81      9.28 o 
   1   7  14       49.50       44.87      4.88 o 
   2   7  14      340.80      343.29     12.22 o 
   3   7  14       12.23       12.42      2.66 o 
   4   7  14      348.47      359.04      9.45 o 
   5   7  14       30.80       29.97      3.66 o 
   6   7  14       36.32       43.26      3.66 o 
  -6   8  14        6.70        3.06      2.73 o 
  -5   8  14      196.05      200.94     11.58 o 
  -4   8  14       18.02       19.34      5.07 o 
  -3   8  14      156.40      162.44     11.80 o 
  -2   8  14       13.39       16.82      3.44 o 
  -1   8  14      119.44      109.42      7.07 o 
   0   8  14        0.53       -0.33      2.28 o 
   1   8  14      122.15      124.03      7.41 o 
   2   8  14       13.39       14.28      3.21 o 
   3   8  14      134.19      125.56      8.95 o 
   4   8  14       18.84       17.26      2.47 o 
   5   8  14      187.47      196.88      7.87 o 
   6   8  14        5.32        5.82      5.70 o 
  -5   9  14       63.65       62.59      6.43 o 
  -4   9  14       15.73       15.40      4.33 o 
  -3   9  14       20.89       16.50      4.82 o 
  -2   9  14       72.88       76.51      5.71 o 
  -1   9  14       41.46       50.87      4.94 o 
   0   9  14       96.99       93.06     11.91 o 
   1   9  14       51.55       61.72      5.23 o 
   2   9  14       79.91       81.25      5.95 o 
   3   9  14       12.41       17.54      3.37 o 
   4   9  14       11.63        8.80      1.98 o 
   5   9  14       67.69       63.36      4.32 o 
  -4  10  14       64.56       71.56      6.85 o 
  -3  10  14       85.11       75.41     10.59 o 
  -2  10  14      126.12      152.43     10.28 o 
  -1  10  14        0.72       -0.26      1.87 o 
   0  10  14       28.51       28.51      5.60 o 
   1  10  14        0.11        1.18      2.15 o 
   2  10  14      124.84      149.48      7.42 o 
   3  10  14       90.90       92.63      7.77 o 
   4  10  14       66.38       77.31      3.77 o 
  -4  11  14       16.65       20.83      3.70 o 
  -3  11  14       32.38       32.25      3.16 o 
  -2  11  14      118.77      134.64      7.20 o 
  -1  11  14       96.45      105.78      8.78 o 
   0  11  14        9.22        4.68      3.65 o 
   1  11  14       99.08       99.38      5.81 o 
   2  11  14      121.93      132.31      6.51 o 
   3  11  14       32.21       30.85      4.19 o 
   4  11  14       16.80       15.37      2.17 o 
  -2  12  14       28.10       32.19      2.97 o 
  -1  12  14       16.41       10.88      3.50 o 
   0  12  14        6.60        3.59      2.76 o 
   1  12  14       13.77       13.25      2.37 o 
   2  12  14       25.14       24.17      2.87 o 
   0  13  14       15.70       15.25      3.52 o 
   1   0  15      115.02      112.26     10.44 o 
   2   0  15      236.00      227.55     10.26 o 
   3   0  15      443.37      439.30     14.09 o 
   4   0  15      456.69      429.73     13.28 o 
   5   0  15       42.74       39.62      4.35 o 
   6   0  15      110.39      104.69      5.79 o 
   7   0  15        0.95       -0.36      2.40 o 
  -7   1  15        7.07        1.79      2.49 o 
  -6   1  15        3.84        7.91      2.49 o 
  -5   1  15      127.81      125.13      7.05 o 
  -4   1  15       37.87       31.19      4.06 o 
  -3   1  15       19.47       16.61      4.92 o 
  -2   1  15       82.48       82.63      9.04 o 
  -1   1  15      111.60      109.74     10.22 o 
   0   1  15       41.65       41.73      4.59 o 
   1   1  15      100.30       81.80      8.94 o 
   2   1  15       66.91       79.86      9.04 o 
   3   1  15       15.91       26.70      6.09 o 
   4   1  15       33.00       37.05      3.61 o 
   5   1  15      138.61      139.53      7.35 o 
   6   1  15        3.20        4.57      2.09 o 
   7   1  15        9.58        5.10      2.85 o 
  -6   2  15        3.03        1.33      1.94 o 
  -5   2  15       68.53       70.78      5.52 o 
  -4   2  15       33.84       30.70      7.63 o 
  -3   2  15      116.09      101.84      6.73 o 
  -2   2  15      226.02      238.13     14.71 o 
  -1   2  15      281.72      256.18     15.14 o 
   0   2  15      494.29      474.51     14.06 o 
   1   2  15      274.75      259.91     15.36 o 
   2   2  15      229.70      221.18     14.37 o 
   3   2  15      100.53       97.24      9.79 o 
   4   2  15       31.17       25.91      3.85 o 
   5   2  15       64.39       64.50      4.20 o 
   6   2  15        2.83        2.30      1.85 o 
  -6   3  15       14.44       12.89      3.70 o 
  -5   3  15       25.61       19.71      3.51 o 
  -4   3  15       14.64       14.33      5.16 o 
  -3   3  15        7.22       10.56      2.81 o 
  -2   3  15       22.23       11.17      4.34 o 
  -1   3  15      146.29      150.60      8.25 o 
   0   3  15       32.55       28.62      3.92 o 
   1   3  15      141.69      150.20     11.73 o 
   2   3  15       28.84       28.75      5.84 o 
   3   3  15       11.00       14.65      4.45 o 
   4   3  15       16.66       18.47      3.30 o 
   5   3  15       21.80       13.45      2.54 o 
   6   3  15       14.83       12.89      2.65 o 
  -6   4  15       67.36       74.18      4.61 o 
  -5   4  15       22.43       20.89      3.25 o 
  -4   4  15       44.17       44.39      4.45 o 
  -3   4  15       31.27       31.07      5.29 o 
  -2   4  15       28.88       27.92      5.72 o 
  -1   4  15       22.15       14.35      4.63 o 
   0   4  15        0.91        3.79      2.38 o 
   1   4  15       19.94       20.13      3.63 o 
   2   4  15       29.14       22.23      5.26 o 
   3   4  15       30.00       27.36      5.72 o 
   4   4  15       44.89       48.37      4.53 o 
   5   4  15       24.63       21.40      3.95 o 
   6   4  15       69.53       76.13      7.98 o 
  -6   5  15       43.34       42.33      3.09 o 
  -5   5  15       70.88       75.49      5.25 o 
  -4   5  15       12.04        7.84      2.52 o 
  -3   5  15       52.29       57.72      5.11 o 
  -2   5  15       21.64       27.80      3.83 o 
  -1   5  15       10.01       10.20      2.92 o 
   0   5  15       44.67       39.03      3.62 o 
   1   5  15        9.58       10.11      3.14 o 
   2   5  15       20.68       17.52      6.01 o 
   3   5  15       57.97       70.75      5.88 o 
   4   5  15        9.62       11.98      2.24 o 
   5   5  15       66.99       69.81      4.04 o 
   6   5  15       40.19       36.00      2.60 o 
  -6   6  15       37.17       41.05      4.76 o 
  -5   6  15       44.75       49.41      6.08 o 
  -4   6  15       41.88       48.33      4.48 o 
  -3   6  15       57.69       75.84      8.48 o 
  -2   6  15       70.80       70.04      5.50 o 
  -1   6  15       20.09       19.71      3.63 o 
   0   6  15       11.31       12.86      2.54 o 
   1   6  15       15.48       18.04      4.14 o 
   2   6  15       62.51       69.86      8.95 o 
   3   6  15       52.72       53.05      4.95 o 
   4   6  15       43.64       49.25      4.28 o 
   5   6  15       53.75       53.39      4.74 o 
   6   6  15       41.71       50.91      3.58 o 
  -5   7  15      133.36      126.29      6.12 o 
  -4   7  15      152.44      167.63     11.02 o 
  -3   7  15      143.82      141.11     10.83 o 
  -2   7  15      136.89      144.66      7.59 o 
  -1   7  15      229.98      243.21     10.02 o 
   0   7  15      233.17      242.78     11.09 o 
   1   7  15      239.86      248.96     10.17 o 
   2   7  15      131.98      142.34      7.75 o 
   3   7  15      140.41      143.44      7.59 o 
   4   7  15      144.67      159.54      6.29 o 
   5   7  15      125.84      122.98     10.27 o 
  -5   8  15       14.27       12.46      3.64 o 
  -4   8  15       26.50       25.32      4.10 o 
  -3   8  15       41.84       47.03      6.63 o 
  -2   8  15       85.41       90.94      9.42 o 
  -1   8  15       93.20      100.24      6.73 o 
   0   8  15      186.30      201.53      7.06 o 
   1   8  15       87.54       91.34      6.19 o 
   2   8  15       79.44       98.09      6.33 o 
   3   8  15       39.71       42.80      4.33 o 
   4   8  15       23.70       26.01      2.88 o 
   5   8  15       14.86       14.58      2.46 o 
  -4   9  15      142.71      138.85      9.06 o 
  -3   9  15       57.60       58.27      6.53 o 
  -2   9  15      170.26      171.09     10.64 o 
  -1   9  15       41.80       46.52      6.24 o 
   0   9  15      107.00      117.86      9.73 o 
   1   9  15       36.00       44.32      4.31 o 
   2   9  15      177.60      198.13      8.38 o 
   3   9  15       63.72       72.65      5.30 o 
   4   9  15      151.96      165.29      5.15 o 
  -3  10  15       48.66       52.78      5.60 o 
  -2  10  15       18.85       22.09      3.03 o 
  -1  10  15       37.65       41.98      5.95 o 
   0  10  15        5.49        5.23      3.29 o 
   1  10  15       36.47       33.25      3.53 o 
   2  10  15       20.75       27.20      5.45 o 
   3  10  15       40.42       37.12      3.40 o 
  -2  11  15       17.74       17.03      2.35 o 
  -1  11  15       96.83      104.44      7.88 o 
   0  11  15        0.17       -0.57      2.51 o 
   1  11  15       92.70       90.56      4.93 o 
   2  11  15       19.62       21.32      2.74 o 
   0   0  16       91.51       98.31      9.19 o 
   1   0  16       89.34       82.14      8.84 o 
   2   0  16        0.01        1.27      3.60 o 
   3   0  16       62.33       55.53      7.53 o 
   4   0  16       58.00       52.40      4.73 o 
   5   0  16       35.83       29.57      3.45 o 
   6   0  16        0.09        2.39      1.68 o 
  -6   1  16       47.41       49.00      3.67 o 
  -5   1  16      102.12      121.99     12.68 o 
  -4   1  16       56.93       57.60      4.89 o 
  -3   1  16       60.12       50.45      7.27 o 
  -2   1  16      374.00      366.91     17.89 o 
  -1   1  16       16.73       13.88      4.48 o 
   0   1  16      410.37      389.55     13.91 o 
   1   1  16       17.32       24.43      6.57 o 
   2   1  16      394.82      383.79     12.89 o 
   3   1  16       63.14       57.91      5.36 o 
   4   1  16       61.17       56.75      4.83 o 
   5   1  16       94.34      119.17      6.30 o 
   6   1  16       51.33       58.72      7.63 o 
  -6   2  16       10.41       12.12      4.66 o 
  -5   2  16       86.14       99.96      7.49 o 
  -4   2  16        1.23       -1.33      2.24 o 
  -3   2  16       28.71       22.62      5.20 o 
  -2   2  16       39.94       28.51      6.00 o 
  -1   2  16       49.42       48.47      4.85 o 
   0   2  16       75.14       45.10      4.64 o 
   1   2  16       51.06       40.31      6.58 o 
   2   2  16       45.83       38.97      6.41 o 
   3   2  16       23.79       28.32      5.85 o 
   4   2  16        3.91        0.29      1.81 o 
   5   2  16       78.08       90.36      4.42 o 
   6   2  16        7.52        7.28      1.93 o 
  -5   3  16       12.27       21.18      6.16 o 
  -4   3  16       12.49       11.76      2.57 o 
  -3   3  16       40.87       43.14      6.57 o 
  -2   3  16       34.98       29.65      5.87 o 
  -1   3  16      133.69      151.01      8.03 o 
   0   3  16       72.58       68.07      4.49 o 
   1   3  16      127.62      123.99     10.30 o 
   2   3  16       30.28       28.00      5.58 o 
   3   3  16       38.24       49.47      7.08 o 
   4   3  16        9.07        8.03      1.78 o 
   5   3  16        9.70       10.94      1.89 o 
  -5   4  16       94.23       90.46      5.19 o 
  -4   4  16       11.24       12.26      5.15 o 
  -3   4  16       55.71       60.76      7.65 o 
  -2   4  16       27.05       37.35      6.51 o 
  -1   4  16       12.32        9.76      6.53 o 
   0   4  16       11.60        5.86      1.87 o 
   1   4  16        7.10        3.73      2.33 o 
   2   4  16       24.95       21.62      3.47 o 
   3   4  16       62.74       58.47      5.18 o 
   4   4  16        7.39        4.56      1.69 o 
   5   4  16       94.04       90.70      3.60 o 
  -5   5  16       52.91       59.99      5.98 o 
  -4   5  16       16.12       23.31      5.87 o 
  -3   5  16        4.08        3.80      3.62 o 
  -2   5  16      148.59      148.63     11.08 o 
  -1   5  16       14.63       14.71      3.02 o 
   0   5  16      126.12      116.32      5.55 o 
   1   5  16       15.87        9.09      5.43 o 
   2   5  16      148.90      158.31      8.12 o 
   3   5  16        4.15        2.51      2.31 o 
   4   5  16       13.57       17.55      2.30 o 
   5   5  16       57.37       63.79      2.93 o 
  -5   6  16        9.73       12.69      2.34 o 
  -4   6  16       20.96       16.16      4.23 o 
  -3   6  16      104.11      111.00      9.40 o 
  -2   6  16       50.90       53.58      5.12 o 
  -1   6  16      312.31      311.10     10.83 o 
   0   6  16      141.98      140.47      5.96 o 
   1   6  16      289.45      291.09     10.53 o 
   2   6  16       52.54       46.73      4.66 o 
   3   6  16       97.02      111.64      6.48 o 
   4   6  16       19.34       19.71      3.88 o 
   5   6  16       10.70        7.94      1.62 o 
  -4   7  16       57.46       60.52      6.28 o 
  -3   7  16       79.93       84.45      7.69 o 
  -2   7  16       99.38      116.37      6.34 o 
  -1   7  16       22.67       19.26      3.22 o 
   0   7  16       27.93       34.85      3.96 o 
   1   7  16       14.91       11.28      4.66 o 
   2   7  16       92.31       92.25      5.94 o 
   3   7  16       84.56       78.15      5.28 o 
   4   7  16       53.85       50.28      3.97 o 
  -4   8  16       34.26       29.27      4.42 o 
  -2   8  16       34.55       32.57      5.35 o 
  -1   8  16       67.09       81.40      5.46 o 
   0   8  16       12.96       18.47      4.64 o 
   1   8  16       72.68       85.12      5.48 o 
   2   8  16       30.84       25.58      3.34 o 
   3   8  16       18.91       21.61      5.18 o 
   4   8  16       36.11       34.86      3.13 o 
  -3   9  16       25.84       24.39      3.98 o 
  -2   9  16        3.30        2.21      1.55 o 
  -1   9  16       58.58       57.48      6.28 o 
   0   9  16       11.96       10.31      3.73 o 
   1   9  16       58.17       65.91      4.55 o 
   2   9  16        2.67        2.81      2.14 o 
   3   9  16       22.19       19.46      2.53 o 
  -2  10  16        3.70        6.11      1.64 o 
  -1  10  16       35.10       38.43      4.81 o 
   0  10  16       11.99       12.43      3.54 o 
   1  10  16       35.51       36.41      3.19 o 
   2  10  16        3.79        6.23      1.81 o 
   1   0  17        0.77        2.01      2.71 o 
   2   0  17       21.51       20.71      4.81 o 
   3   0  17       49.00       57.00      6.98 o 
   4   0  17       51.30       54.23      6.36 o 
   5   0  17       11.33       14.71      2.28 o 
  -5   1  17       10.66        8.68      2.63 o 
  -4   1  17       10.30        7.16      3.54 o 
  -3   1  17       10.34       10.11      4.18 o 
  -2   1  17       47.66       44.66      6.48 o 
  -1   1  17        3.79        6.94      5.68 o 
   0   1  17        6.54        5.75      2.07 o 
   1   1  17        1.89        1.34      2.85 o 
   2   1  17       48.18       46.92      6.76 o 
   3   1  17       10.05        8.37      3.82 o 
   4   1  17       12.51        8.49      3.67 o 
   5   1  17       12.04       11.38      1.73 o 
  -5   2  17       50.08       49.37      3.49 o 
  -4   2  17        0.94        1.69      2.80 o 
  -3   2  17        5.23        1.60      3.15 o 
  -2   2  17       15.70       19.07      4.83 o 
  -1   2  17       25.77       23.82      3.61 o 
   0   2  17      103.35       84.75      4.69 o 
   1   2  17       27.27       31.78      5.36 o 
   2   2  17       14.46       16.82      4.79 o 
   3   2  17        3.83        4.32      3.75 o 
   4   2  17        0.74        0.70      2.46 o 
   5   2  17       50.84       59.25      3.11 o 
  -4   3  17       31.50       27.69      4.66 o 
  -3   3  17        3.59        7.90      3.87 o 
  -2   3  17       17.07       18.01      4.72 o 
  -1   3  17       38.81       42.63      4.45 o 
   0   3  17       14.72       17.41      2.46 o 
   1   3  17       38.97       37.39      4.21 o 
   2   3  17       17.21       17.02      2.50 o 
   3   3  17        4.33        5.41      1.97 o 
   4   3  17       30.82       36.09      3.73 o 
  -4   4  17       67.40       71.99      6.68 o 
  -3   4  17       29.64       29.15      5.08 o 
  -2   4  17      123.55      146.79     10.49 o 
  -1   4  17      106.31      103.85      9.99 o 
   0   4  17       21.16       24.66      3.38 o 
   1   4  17      104.39      109.66      6.51 o 
   2   4  17      124.24      142.12      9.30 o 
   3   4  17       26.19       28.61      2.98 o 
   4   4  17       61.59       60.76      5.58 o 
  -4   5  17       27.82       32.51      4.75 o 
  -3   5  17      100.03      107.54      8.59 o 
  -2   5  17        3.39        2.39      3.21 o 
  -1   5  17       61.80       75.09      7.02 o 
   0   5  17        6.17        4.40      2.16 o 
   1   5  17       49.40       56.09      9.10 o 
   2   5  17        2.23        2.41      3.25 o 
   3   5  17       95.91      102.73      5.78 o 
   4   5  17       34.30       31.31      2.64 o 
  -3   6  17       74.24       77.69      6.98 o 
  -2   6  17        7.00        7.54      3.35 o 
  -1   6  17      104.58      107.68      5.93 o 
   0   6  17       52.40       51.94      4.36 o 
   1   6  17      104.64      119.19      6.29 o 
   2   6  17        7.44        9.79      2.35 o 
   3   6  17       69.49       72.51      4.77 o 
  -3   7  17       17.11       18.09      3.71 o 
  -2   7  17       18.01       19.61      4.14 o 
  -1   7  17        4.79        8.56      2.20 o 
   0   7  17        0.62       -2.27      3.01 o 
   1   7  17        4.38        8.31      2.26 o 
   2   7  17       14.15       12.46      2.53 o 
   3   7  17       18.38       23.95      5.21 o 
  -2   8  17       14.41       15.93      3.36 o 
  -1   8  17       64.01       64.34      3.96 o 
   0   8  17        9.90       11.73      3.28 o 
   1   8  17       70.68       72.92      4.42 o 
   2   8  17       14.87       21.67      2.71 o 
   0   0  18       18.59       23.94      3.14 o 
   1   0  18       93.31       96.75      8.14 o 
   2   0  18        5.26        3.39      2.87 o 
   3   0  18       44.89       44.15      5.59 o 
   4   0  18        0.68        2.31      1.73 o 
  -3   1  18       24.00       21.29      4.33 o 
  -2   1  18       12.68        5.71      3.03 o 
  -1   1  18        7.13        3.04      2.94 o 
   0   1  18        5.48        3.13      1.50 o 
   1   1  18        7.40       10.70      2.65 o 
   2   1  18       15.89       17.23      3.18 o 
   3   1  18       23.09       21.97      4.17 o 
  -3   2  18      121.01      142.12      9.18 o 
  -2   2  18       35.84       49.84      6.03 o 
  -1   2  18       67.15       61.89      4.50 o 
   0   2  18       15.56       25.42      2.56 o 
   1   2  18       70.37       71.46      5.07 o 
   2   2  18       37.25       50.93      6.52 o 
   3   2  18      120.04      133.12      9.45 o 
  -3   3  18        2.67        9.34      3.54 o 
  -2   3  18       54.47       61.16      6.48 o 
  -1   3  18        4.78        6.92      2.27 o 
   0   3  18      169.96      196.68      6.07 o 
   1   3  18        5.52        8.95      2.51 o 
   2   3  18       58.67       75.95      5.05 o 
   3   3  18        2.15        5.58      2.29 o 
  -3   4  18      103.61      101.69      7.36 o 
  -2   4  18       17.51       23.36      4.32 o 
  -1   4  18       77.47       83.03      5.76 o 
   0   4  18        0.33        1.18      1.73 o 
   1   4  18       69.04       64.46      4.62 o 
   2   4  18       16.05       17.41      2.81 o 
   3   4  18       97.76       93.17      5.01 o 
  -2   5  18        2.06        7.55      2.98 o 
  -1   5  18        1.70        5.68      1.91 o 
   0   5  18        0.78        0.38      1.66 o 
   1   5  18        1.11        2.18      1.91 o 
   2   5  18        3.64        2.89      1.80 o 
  -1   6  18       59.29       58.45      3.84 o 
   0   6  18      129.69      128.42      8.28 o 
   1   6  18       59.11       67.25      4.24 o 
   1   0  19       39.63       35.36      4.84 o 
  -1   1  19       32.68       33.08      3.10 o 
   0   1  19        1.25        1.20      1.49 o 
   1   1  19       33.11       32.74      3.03 o 
  -1   2  19        6.24        7.55      5.41 o 
   0   2  19       11.36       21.19      5.53 o 
   1   2  19        6.28        7.95      1.91 o 
   0   3  19       40.13       39.88      4.49 o 
                                                 
